# Supplementary material for: Inventory of the benthic eukaryotic diversity in the oldest European lake
Source: Ecol Evol. 2021 Jul 30;11(16):11207–15. doi: 10.1002/ece3.7907 (PMC8366835; doi:10.1002/ece3.7907)
Supplement: Supplementary file 1 — Appendix S1 [file ECE3-11-11207-s003.xlsx]

## Sheet: Supplement_1_raw_data
Class	Order	Species	Function	group	P_1_A_1	P_9_A_1	P_7_A_1	P_4_A_1	P_8_A_1	P_6_A_1	P_2_A_1	P_3_A_1	P_10_1_1	P_5_1_1	L_12_A_2	L_7_A_1	L_8_A_1	L_3_A_3	L_7_A_2	L_5_A_3	L_6_A_1	L_12_A_1	L_3_A_1	L_6_A_2	H_3_A_1	H_6_A_1	H_5_A_1	H_10_A_1	H_8_A_1	H_2_A_1	H_9_A_1	H_4_A_1	H_7_A_1	H_1_A_1
c:Ascomycota	o:Pezizomycotina	s:Chaetothyriales_sp.	hetero	Fungi	4	9	3	6	4	9990	1	1	2	0	2	1	3	0	2	1	1	0	4	2	23	0	4	4	0	2	1	2	4	3
c:Ascomycota	o:Pezizomycotina	s:Psorotichia_murorum	hetero	Fungi	2	1	1	2	1	1	2	1	0	0	1	0	1	0	0	0	0	0	1	0	1809	1	15	1	18	0	3219	2	1	0
c:Ascomycota	o:Pezizomycotina	s:Psorotichia_schaereri	hetero	Fungi	2	2	2	2	1	5	2	1	3	0	0	1	1	1	1	0	0	0	0	0	779	2	2	10	1	13	3376	8	15	2
c:Ascomycota	o:Pezizomycotina	s:Peltula_umbilicata	hetero	Fungi	1	0	1	0	2	0	0	0	0	0	0	0	5	0	1	0	0	0	0	1	504	0	5	0	4	0	1234	16	0	0
c:Ascomycota	o:Pezizomycotina	s:Hirsutella_crinalis	hetero	Fungi	0	1	0	0	0	3	0	1	4	0	0	4	2	0	0	0	2	0	2	0	525	0	6	1	4	0	1053	66	0	0
c:Ascomycota	o:Saccharomycotina	s:Metschnikowia_bicuspidata	hetero	Fungi	0	368	6	0	2	193	111	1	0	0	439	0	1	1172	0	0	0	1	1	0	0	0	1	0	0	0	0	1	1	2
c:Ascomycota	o:Pezizomycotina	s:Thyrea_pachyphylla	hetero	Fungi	0	1	0	1	1	0	1	0	1	0	0	1	1	885	0	1	1	0	0	0	415	0	1	0	2	1	801	3	0	0
c:Ascomycota	o:Pezizomycotina	s:Paracoccidioides_sp.	hetero	Fungi	1	0	1	1	2	28	0	0	0	2	0	0	2	6	0	2	1	0	3	0	52	0	1	1	0	0	119	949	0	0
c:Ascomycota	o:Pezizomycotina	s:Knufia_sp.	hetero	Fungi	1	2	0	6	2	675	0	0	6	0	0	2	0	1	0	0	1	0	1	0	334	0	2	0	1	1	0	10	1	0
c:Ascomycota	o:Pezizomycotina	s:Eurotiomycetes_X_sp.	hetero	Fungi	0	0	0	1	0	931	0	0	0	0	0	0	0	0	0	0	1	1	1	5	20	4	0	0	0	0	0	0	0	0
c:Ascomycota	o:Saccharomycotina	s:Ascoidea_hylecoeti	hetero	Fungi	4	7	10	4	9	26	2	15	13	6	7	54	8	16608	11	18	16	4	13	14	19	4	20	16	18	21	34	26	3	2
c:Ascomycota	o:Pezizomycotina	s:Dyfrolomyces_rhizophorae	hetero	Fungi	4	2	4	10	5	36	5	7	5	5	12	34	1	0	5	8	16	6	8	4	43	5	13	23	13	33	39	10	6	31
c:Ascomycota	o:Pezizomycotina	s:Geopora_cooperi_f._gilkeyae	hetero	Fungi	0	0	0	0	0	2	0	2	0	0	0	0	4	11052	0	1	0	0	0	0	3	2	3	0	0	1	11	567	0	1
c:Ascomycota	o:Pezizomycotina	s:Pulvinula_archeri	hetero	Fungi	0	1	1	0	1	21	1	0	0	0	0	1	0	101	0	0	0	0	0	0	0	0	0	0	0	0	5	25	0	0
c:Ascomycota	o:Pezizomycotina	s:Spencermartinsia_viticola	hetero	Fungi	0	0	0	1	0	3	0	0	3	1	0	13	2	55	0	0	0	0	0	0	265	0	0	0	1	2	10	2	0	0
c:Ascomycota	o:Pezizomycotina	s:Hypocrea_nigricans	hetero	Fungi	0	1	1	0	0	5	0	0	0	0	0	0	2	1	0	0	0	0	0	0	2	0	0	0	1	0	1	32	0	0
c:Ascomycota	o:Pezizomycotina	s:Sordaria_fimicola	hetero	Fungi	0	0	0	0	0	0	0	0	0	1	1	0	0	0	0	1	1	0	0	0	75	0	2	0	0	0	159	17	0	0
c:Ascomycota	o:Pezizomycotina	s:Trematosphaeria_hydrela	hetero	Fungi	0	0	0	0	1	9	0	1	267	0	0	0	1	5	0	0	0	0	0	0	0	0	0	0	0	0	1	0	0	0
c:Ascomycota	o:Pezizomycotina	s:Peccania_arizonica	hetero	Fungi	0	0	0	0	0	1	0	0	0	1	0	0	0	1	0	0	0	1	0	0	8	0	1	0	0	0	24	234	0	1
c:Ascomycota	o:Pezizomycotina	s:Anema_nummularium	hetero	Fungi	0	0	1	0	0	0	1	0	2	0	0	0	0	1	0	0	0	0	0	0	62	0	0	0	0	1	196	1	0	0
c:Ascomycota	o:Pezizomycotina	s:Sagenomella_verticillata	hetero	Fungi	0	0	0	1	0	0	0	0	0	0	0	0	1	0	0	0	0	0	0	0	0	0	0	0	0	0	1	217	0	0
c:Ascomycota	o:Pezizomycotina	s:Eurotiomycetes_X_sp.	hetero	Fungi	0	0	0	0	1	205	0	0	0	0	0	0	0	0	0	0	0	0	0	0	8	0	0	1	0	1	0	0	0	0
c:Ascomycota	o:Pezizomycotina	s:Chaetomium_globosum	hetero	Fungi	1	0	0	1	0	0	0	0	2	0	0	1	0	2755	0	0	0	0	0	0	0	0	1	1	1	0	0	0	0	0
c:Ascomycota	o:Pezizomycotina	s:Tetracladium_sp.	hetero	Fungi	0	0	1	1	0	10	0	0	0	0	0	2	1	1	0	0	1	0	0	0	9	0	0	0	5	0	13	68	0	0
c:Ascomycota	o:Pezizomycotina	s:Saccharicola_sp.	hetero	Fungi	0	0	0	1	0	0	0	0	0	0	0	0	0	1	0	0	0	0	0	0	1	0	62	0	0	0	2	0	0	0
c:Ascomycota	o:Pezizomycotina	s:Leotiomycetes_X_sp.	hetero	Fungi	0	0	0	0	2	0	0	0	9	0	0	0	0	34	0	0	0	0	0	0	0	0	2	0	0	0	0	9	0	0
c:Ascomycota	o:Pezizomycotina	s:Trematosphaeria_hydrela	hetero	Fungi	0	0	0	0	1	0	0	1	87	0	0	0	0	73	0	1	0	0	0	0	0	0	0	0	0	0	0	0	0	1
c:Ascomycota	o:Pezizomycotina	s:Fusarium_equiseti	hetero	Fungi	1	1	0	0	0	33	0	0	0	0	0	0	0	0	0	0	0	0	0	0	0	0	0	0	0	1	2	0	0	0
c:Ascomycota	o:Pezizomycotina	s:Pleosporales_sp.	hetero	Fungi	0	0	0	0	0	0	0	0	0	0	0	0	0	13	0	0	0	0	0	0	4	0	18	0	0	0	15	1	0	0
c:Ascomycota	o:Saccharomycotina	s:Candida_sp.	hetero	Fungi	0	0	0	0	0	1	0	0	0	0	0	1	55	0	0	0	0	0	0	0	0	0	0	0	0	0	3	0	0	0
c:Ascomycota	o:Saccharomycotina	s:Saccharomyces_cerevisiae	hetero	Fungi	0	0	0	0	0	0	0	0	0	0	0	0	57	3	0	0	0	0	0	0	0	0	0	0	0	1	0	0	0	0
c:Ascomycota	o:Saccharomycotina	s:Debaryomyces_hansenii	hetero	Fungi	0	0	0	0	0	8	0	1	0	0	0	0	30	6	0	0	0	0	0	0	1	0	1	0	0	0	1	2	0	0
c:Ascomycota	o:Saccharomycotina	s:Candida_zeylanoides	hetero	Fungi	0	0	0	0	0	0	0	0	0	0	0	0	24	27	0	0	0	0	0	0	1	0	0	0	0	0	0	0	0	0
c:Ascomycota	o:Pezizomycotina	s:Melanomma_pulvis-pyrius	hetero	Fungi	0	0	0	0	0	0	0	0	7	0	0	0	0	0	0	0	0	0	0	0	0	0	0	0	0	0	0	21	1	0
c:Ascomycota	o:Saccharomycotina	s:Saccharomyces_cerevisiae	hetero	Fungi	0	0	0	0	0	0	0	0	0	0	0	0	8	9	0	0	0	0	0	0	3	0	0	0	0	0	5	0	0	0
c:Ascomycota	o:Pezizomycotina	s:Paradendryphiella_salina	hetero	Fungi	0	0	0	0	1	0	0	0	0	0	0	0	0	18	0	0	0	0	0	0	0	0	1	0	0	0	0	7	0	0
c:Basidiomycota	o:Agaricomycotina	s:Hebeloma_affine	hetero	Fungi	0	0	0	1234	0	1	1	2	0	0	0	0	0	0	0	0	0	0	0	0	0	0	0	0	0	0	0	0	0	0
c:Basidiomycota	o:Ustilaginomycotina	s:Malassezia_restricta	hetero	Fungi	0	2	940	5	0	2	1	0	3	1	1	5	11	8	2	2	0	0	6	1	16	0	2	9	3	9	10	2	5	1
c:Basidiomycota	o:Ustilaginomycotina	s:Anthracoidea_karii	hetero	Fungi	0	0	1	0	0	1	0	0	2	0	0	0	0	2	0	0	0	0	0	0	0	0	0	0	0	0	0	0	0	3
c:Basidiomycota	o:Agaricomycotina	s:Agaricomycetes_X_sp.	hetero	Fungi	0	7	0	0	5	0	0	0	1	1	0	0	0	31	0	584	0	0	0	68	0	0	0	0	0	0	0	0	0	0
c:Basidiomycota	o:Agaricomycotina	s:Agaricomycetes_X_sp.	hetero	Fungi	0	0	1	0	662	1	0	0	0	0	0	0	0	6	0	0	0	0	0	0	0	0	0	0	0	0	0	0	0	0
c:Basidiomycota	o:Agaricomycotina	s:Agaricomycetes_X_sp.	hetero	Fungi	0	0	27	0	1	0	0	0	3	0	1	0	0	1	0	37	0	0	0	7	0	0	0	0	0	0	0	0	0	1
c:Basidiomycota	o:Agaricomycotina	s:Psilocybe_caerulipes	hetero	Fungi	0	0	0	434	1	0	0	1	2	0	2	0	0	0	0	0	1	0	0	0	0	0	0	0	3	1	1	0	0	1
c:Basidiomycota	o:Agaricomycotina	s:Agaricomycetes_X_sp.	hetero	Fungi	0	0	0	5	0	0	0	0	0	0	0	0	1	1	0	1	1	0	0	0	0	0	443	0	0	0	1	0	0	1
c:Basidiomycota	o:Agaricomycotina	s:Agaricomycetes_X_sp.	hetero	Fungi	0	0	0	0	0	0	0	0	0	0	0	1	2	427	0	12	1	1	0	1	0	0	1	0	0	0	0	0	0	0
c:Basidiomycota	o:Agaricomycotina	s:Agaricomycetes_X_sp.	hetero	Fungi	0	0	0	0	2	1	0	0	0	0	0	0	0	0	1	0	0	0	1	0	0	0	1	0	0	0	0	0	0	0
c:Basidiomycota	o:Agaricomycotina	s:Tremellomycetes_X_sp.	hetero	Fungi	1	0	0	2	0	0	0	1	0	0	0	1	1	166	0	265	0	0	0	0	0	0	0	0	0	1	0	0	0	0
c:Basidiomycota	o:Agaricomycotina	s:Hygrocybe_conica	hetero	Fungi	0	0	0	20	3	0	0	0	0	0	0	1	0	0	0	2	0	1	0	0	2	0	0	0	0	0	3	0	0	0
c:Basidiomycota	o:Agaricomycotina	s:Agaricomycetes_X_sp.	hetero	Fungi	0	2	0	0	0	0	0	177	0	15	0	0	0	8	0	0	0	0	0	0	0	0	0	0	1	0	0	0	0	0
c:Basidiomycota	o:Agaricomycotina	s:Agaricomycetes_X_sp.	hetero	Fungi	0	1	0	1	0	1	0	0	0	1	0	0	0	0	0	0	0	0	0	0	1	0	186	0	0	0	1	0	0	0
c:Basidiomycota	o:Ustilaginomycotina	s:Malassezia_globosa	hetero	Fungi	0	0	4	2	1	0	0	0	0	0	0	0	1	2	1	0	1	0	0	1	6	0	5	0	2	0	11	1	0	0
c:Basidiomycota	o:Ustilaginomycotina	s:Malassezia_caprae	hetero	Fungi	49	0	6	0	0	0	0	0	0	0	0	0	0	0	0	0	0	0	0	0	0	0	0	0	0	0	0	3	0	0
c:Basidiomycota	o:Ustilaginomycotina	s:Malassezia_globosa	hetero	Fungi	0	0	0	0	0	0	0	0	1	0	0	0	0	1	0	0	2	0	0	4	6	0	0	0	2	0	9	0	0	0
c:Blastocladiomycota	o:Blastocladiomycotina	s:Blastocladiomycota_XX_sp.	hetero	Fungi	0	0	0	0	0	0	2	0	0	0	0	0	0	0	0	0	0	0	0	0	0	0	0	0	0	0	0	228	0	0
c:Blastocladiomycota	o:Blastocladiomycotina	s:Blastocladiomycota_XX_sp.	hetero	Fungi	0	0	0	0	0	0	2	1	1	0	0	0	0	0	0	0	0	1	0	0	0	0	0	0	0	0	0	0	0	0
c:Blastocladiomycota	o:Blastocladiomycotina	s:Blastocladiomycota_XX_sp.	hetero	Fungi	1	0	1	0	0	1	0	0	0	1	0	0	1	0	0	0	0	1	0	0	96	0	0	0	0	0	0	0	0	0
c:Chytridiomycota	o:Chytridiomycotina	s:Rhyzophidiales_X_sp.	hetero	Fungi	1	1	0	4	2	3	1	3	0	1	2	8	2	0	1	1	0	0	2	1	1	0	8	0	5	0	3937	12	0	0
c:Chytridiomycota	o:Chytridiomycotina	s:Chytridiomycotina_XX_sp.	hetero	Fungi	0	0	1	1	4	0	0	1	0	0	0	0	1	1	0	2	2	0	0	0	1	0	1	1	0	1	0	23	1	0
c:Chytridiomycota	o:Chytridiomycotina	s:Rhyzophidiales_X_sp.	hetero	Fungi	1	1	0	0	1	0	0	1	0	1	3	148	1	12	2	2	0	0	0	0	0	0	779	0	1	2	0	196	0	0
c:Chytridiomycota	o:Chytridiomycotina	s:Chytridiomycetes_X_sp.	hetero	Fungi	61	57	247	80	128	74	1	271	15	196	0	0	0	0	0	0	0	0	1	0	0	0	0	1	0	0	0	0	0	1
c:Chytridiomycota	o:Chytridiomycotina	s:Geranomyces_variabilis	hetero	Fungi	13	21	132	0	48	0	11	251	19	33	0	0	0	1	0	39	2	0	0	20	0	0	0	2	9	0	0	0	0	0
c:Chytridiomycota	o:Chytridiomycotina	s:Spizellomycetales-and-Rhizophlyctidales_sp.	hetero	Fungi	1	3	1	3	5	5	0	1	1	0	1	2	6	0	0	5	0	0	10	1	1	1	0	790	1	1	4	1	2	0
c:Chytridiomycota	o:Chytridiomycotina	s:Entophlyctis_sp.	hetero	Fungi	0	0	1	2	2	1	0	0	1	2	0	0	0	0	0	16	1	1	15	0	0	249	3	1	0	0	444	0	0	0
c:Chytridiomycota	o:Chytridiomycotina	s:Chytridiomycetes_X_sp.	hetero	Fungi	77	1	7	26	595	1	0	0	0	1	0	1	0	0	0	2	1	1	0	0	0	0	1	0	0	0	0	0	0	0
c:Chytridiomycota	o:Chytridiomycotina	s:Spizellomycetales-and-Rhizophlyctidales_sp.	hetero	Fungi	0	0	0	1	0	0	0	0	1	0	0	4	0	0	0	231	0	0	364	0	0	0	0	1	0	0	0	0	0	1
c:Chytridiomycota	o:Chytridiomycotina	s:Rhyzophidiales_X_sp.	hetero	Fungi	0	0	0	0	0	0	0	0	0	0	0	476	0	0	171	0	0	0	0	0	0	0	1	0	0	0	0	0	0	2
c:Chytridiomycota	o:Chytridiomycotina	s:Chytridiomycotina_XX_sp.	hetero	Fungi	0	0	0	22	2	0	0	0	1	0	0	0	0	0	0	0	0	0	47	0	0	0	0	0	0	1	0	0	0	0
c:Chytridiomycota	o:Chytridiomycotina	s:Rhizophydiales_sp.	hetero	Fungi	0	1	0	0	0	0	0	0	0	0	2	1	0	0	0	0	0	0	0	0	0	0	0	0	0	0	0	486	0	0
c:Chytridiomycota	o:Chytridiomycotina	s:Chytridiomycetes_X_sp.	hetero	Fungi	1	1	1	0	1	1	22	0	1	0	0	4	2	0	0	1	0	0	211	0	0	0	9	0	0	1	0	0	0	1
c:Chytridiomycota	o:Chytridiomycotina	s:Rhizophydiales_sp.	hetero	Fungi	0	0	0	0	0	1	0	1	1	0	8	11	0	0	1	2	0	0	0	0	0	0	8	0	0	0	9	20	0	0
c:Chytridiomycota	o:Chytridiomycotina	s:Rhyzophidiales_X_sp.	hetero	Fungi	0	0	0	1	1	0	0	1	0	1	379	1	0	0	0	0	0	0	0	0	0	0	0	0	0	1	0	0	0	0
c:Chytridiomycota	o:Chytridiomycotina	s:Spizellomycetales-and-Rhizophlyctidales_sp.	hetero	Fungi	1	0	1	4	0	2	0	4	0	2	0	0	1	5	0	2	0	1	0	0	0	0	0	1	0	0	0	0	0	0
c:Chytridiomycota	o:Chytridiomycotina	s:Rhyzophidiales_X_sp.	hetero	Fungi	0	0	0	0	2	0	0	0	0	0	0	1	0	1	0	82	0	0	0	0	0	0	0	0	0	0	0	0	0	0
c:Chytridiomycota	o:Chytridiomycotina	s:Chytridiomycetes_X_sp.	hetero	Fungi	0	1	0	0	1	0	0	0	0	0	0	0	0	0	0	0	0	0	347	0	0	0	1	0	1	0	0	0	0	0
c:Chytridiomycota	o:Chytridiomycotina	s:Chytridiomycetes_X_sp.	hetero	Fungi	0	0	2	0	0	0	1	1	0	0	0	155	0	0	0	0	48	0	8	0	0	0	1	0	39	0	0	0	0	0
c:Chytridiomycota	o:Chytridiomycotina	s:Chytridiomycotina_XX_sp.	hetero	Fungi	0	0	1	0	0	0	0	1	0	0	0	0	0	4853	0	306	1	0	1	1	0	0	0	0	0	0	0	0	0	0
c:Chytridiomycota	o:Chytridiomycotina	s:Rhyzophidiales_X_sp.	hetero	Fungi	2	0	2	5	4	1	1	4	2	0	4	20	1	3588	1	11	5	1	20	0	1	3	30	0	3	1	24	11	1	0
c:Chytridiomycota	o:Chytridiomycotina	s:Rhyzophidiales_X_sp.	hetero	Fungi	0	1	4	85	40	6	0	0	80	44	0	6	0	5	3	0	0	0	0	0	0	0	5	1	0	0	0	1	0	0
c:Chytridiomycota	o:Chytridiomycotina	s:Chytridiomycetes_X_sp.	hetero	Fungi	1	0	0	2	2	0	1	0	3	2	0	134	1	3	3	5	0	0	4	0	0	3	25	0	0	1	4	7	0	0
c:Chytridiomycota	o:Chytridiomycotina	s:Rhyzophidiales_X_sp.	hetero	Fungi	0	0	0	0	0	0	0	239	0	0	0	1	0	14	0	0	0	0	1	0	0	0	0	0	0	0	0	0	0	0
c:Chytridiomycota	o:Chytridiomycotina	s:Rhyzophidiales_X_sp.	hetero	Fungi	1	4	3	0	3	20	1	6	5	3	1	0	2	5	0	1	0	1	185	0	0	0	0	0	0	0	0	0	0	0
c:Chytridiomycota	o:Chytridiomycotina	s:Chytridiomycetes_X_sp.	hetero	Fungi	0	1	3	0	5	0	1	34	1	3	3	0	0	169	3	0	0	0	1	1	0	0	1	0	1	0	2	0	0	0
c:Chytridiomycota	o:Chytridiomycotina	s:Harpochytrium_sp.	hetero	Fungi	0	0	0	0	0	0	1	0	0	0	0	0	0	0	0	0	0	0	0	0	0	0	0	0	0	0	0	0	0	0
c:Chytridiomycota	o:Chytridiomycotina	s:Rhyzophidiales_X_sp.	hetero	Fungi	0	0	1	2	0	0	0	0	1	3	0	0	0	432	1	6	0	0	8	0	0	0	0	0	0	0	10	0	0	0
c:Chytridiomycota	o:Chytridiomycotina	s:Rhyzophidiales_X_sp.	hetero	Fungi	0	0	0	0	0	0	0	0	0	0	0	0	0	4	1	0	0	0	105	0	0	0	1	0	0	0	0	1	0	0
c:Chytridiomycota	o:Chytridiomycotina	s:Rhyzophidiales_X_sp.	hetero	Fungi	0	0	0	0	0	0	0	0	0	0	0	0	0	88	0	0	0	0	0	0	0	0	3	0	0	1	0	0	0	0
c:Chytridiomycota	o:Chytridiomycotina	s:Chytridiomycetes_X_sp.	hetero	Fungi	0	163	3	0	1	0	0	1	1	0	0	0	0	3	1	0	0	0	1	0	0	0	0	0	0	0	1	1	0	0
c:Chytridiomycota	o:Chytridiomycotina	s:Rhyzophidiales_X_sp.	hetero	Fungi	0	1	0	0	1	0	0	0	0	0	42	8	0	3	0	1	0	0	0	2	0	1	52	0	0	0	5	12	0	0
c:Chytridiomycota	o:Chytridiomycotina	s:Rhyzophidiales_X_sp.	hetero	Fungi	0	0	1	0	0	1	0	0	0	0	0	0	0	368	0	0	0	0	0	0	0	0	1	0	3	0	0	0	0	0
c:Chytridiomycota	o:Chytridiomycotina	s:Rhyzophidiales_X_sp.	hetero	Fungi	0	0	0	0	0	0	0	0	0	0	0	0	0	3	0	0	0	0	2	0	0	0	0	0	1	131	0	0	0	0
c:Chytridiomycota	o:Chytridiomycotina	s:Chytridiomycetes_X_sp.	hetero	Fungi	0	0	119	0	0	0	0	0	0	1	0	0	0	0	0	0	0	0	0	0	0	0	0	1	0	0	0	0	0	0
c:Chytridiomycota	o:Chytridiomycotina	s:Rhyzophidiales_X_sp.	hetero	Fungi	0	0	0	0	0	1	0	0	0	0	0	116	0	0	0	0	0	0	0	0	0	0	0	0	0	0	0	0	0	0
c:Chytridiomycota	o:Chytridiomycotina	s:Chytridiomycetes_X_sp.	hetero	Fungi	0	0	0	0	0	0	0	0	0	0	1	0	0	64	0	0	0	0	0	0	0	0	1	0	0	1	0	0	0	0
c:Chytridiomycota	o:Chytridiomycotina	s:Chytridiomycetes_X_sp.	hetero	Fungi	0	0	0	2	0	0	0	1	0	0	0	3	0	1	0	1	3	0	8	0	0	0	2	0	0	29	0	45	0	0
c:Chytridiomycota	o:Chytridiomycotina	s:Chytridiomycotina_XX_sp.	hetero	Fungi	0	0	0	0	0	0	0	0	0	1	1	0	0	425	0	1	0	0	48	0	1	0	0	0	0	0	0	0	0	0
c:Chytridiomycota	o:Chytridiomycotina	s:Chytridiomycotina_XX_sp.	hetero	Fungi	0	0	0	62	0	0	0	0	0	0	0	2	1	455	1	1	0	1	0	0	0	1	1	0	0	0	0	1	0	0
c:Chytridiomycota	o:Chytridiomycotina	s:Rhyzophidiales_X_sp.	hetero	Fungi	0	0	0	0	0	10	0	0	0	0	3	0	0	3	0	0	0	0	0	0	0	0	83	0	0	0	6	0	0	0
c:Chytridiomycota	o:Chytridiomycotina	s:Rhyzophidiales_X_sp.	hetero	Fungi	0	94	1	0	0	0	0	0	1	0	0	1	0	2	0	0	0	0	0	0	0	0	1	0	0	0	0	0	0	0
c:Chytridiomycota	o:Chytridiomycotina	s:Chytridiomycetes_X_sp.	hetero	Fungi	0	0	0	0	0	1	0	0	0	0	0	0	0	0	0	0	0	0	0	0	0	0	88	0	0	0	0	0	0	0
c:Chytridiomycota	o:Chytridiomycotina	s:Chytridiomycetes_X_sp.	hetero	Fungi	0	1	0	1	0	0	0	0	0	0	0	0	0	0	0	0	0	0	0	0	1	0	0	0	0	1	0	0	0	0
c:Chytridiomycota	o:Chytridiomycotina	s:Catenochytridium_sp.	hetero	Fungi	0	0	0	0	0	0	1	83	0	0	0	0	0	1	0	0	0	0	2	0	0	0	0	0	0	0	0	1	0	0
c:Chytridiomycota	o:Chytridiomycotina	s:Chytridiomycetes_X_sp.	hetero	Fungi	0	0	0	1	0	0	0	0	0	0	0	5	0	0	0	0	0	0	0	0	0	0	0	0	0	0	0	0	0	0
c:Chytridiomycota	o:Chytridiomycotina	s:Chytridiomycotina_XX_sp.	hetero	Fungi	0	0	0	0	0	0	0	0	0	0	0	0	0	0	0	0	0	0	1	0	0	0	1	0	0	0	0	0	0	0
c:Chytridiomycota	o:Chytridiomycotina	s:Chytridiomycetes_X_sp.	hetero	Fungi	0	0	0	0	0	0	0	0	0	0	0	0	1	128	0	0	0	0	0	0	0	0	0	0	0	0	0	0	0	0
c:Chytridiomycota	o:Chytridiomycotina	s:Chytridiomycetes_X_sp.	hetero	Fungi	0	1	0	0	2	0	0	0	0	0	0	1	0	0	0	0	0	0	0	0	0	0	1	1	0	0	0	1	0	0
c:Chytridiomycota	o:Chytridiomycotina	s:Gaertneriomyces_spectabile	hetero	Fungi	0	0	0	0	0	0	0	0	0	0	0	0	0	1	0	0	0	0	0	0	0	0	0	0	0	0	0	1	0	0
c:Chytridiomycota	o:Chytridiomycotina	s:Rhyzophidiales_X_sp.	hetero	Fungi	0	0	0	1	0	0	0	0	0	0	1	57	0	0	0	1	0	0	0	0	0	0	0	0	0	0	0	0	0	1
c:Chytridiomycota	o:Chytridiomycotina	s:Chytridiomycetes_X_sp.	hetero	Fungi	0	0	1	2	0	0	0	56	0	1	0	0	0	106	0	0	0	0	0	0	0	0	0	0	0	0	0	0	0	0
c:Chytridiomycota	o:Chytridiomycotina	s:Chytridiomycetes_X_sp.	hetero	Fungi	0	0	0	1	1	4	0	2	32	0	0	0	0	0	0	0	0	0	0	0	0	1	0	0	0	0	0	0	0	0
c:Chytridiomycota	o:Chytridiomycotina	s:Rhyzophidiales_X_sp.	hetero	Fungi	0	0	0	0	0	0	0	0	0	0	0	0	0	0	0	0	0	0	0	0	0	0	0	0	0	0	0	0	0	0
c:Chytridiomycota	o:Chytridiomycotina	s:Spizellomycetales-and-Rhizophlyctidales_sp.	hetero	Fungi	0	1	3	0	0	1	0	0	0	2	0	0	1	0	1	2	0	0	2	0	1	0	0	19	2	0	2	0	0	0
c:Chytridiomycota	o:Chytridiomycotina	s:Chytridiomycetes_X_sp.	hetero	Fungi	1	0	0	1	0	0	1	1	1	0	0	0	0	2	0	0	1	0	1	0	0	0	0	0	0	0	0	0	0	0
c:Chytridiomycota	o:Chytridiomycotina	s:Spizellomycetales-and-Rhizophlyctidales_sp.	hetero	Fungi	0	0	1	0	0	1	0	0	2	10	0	1	0	1	0	3	0	0	5	1	0	2	1	0	0	0	5	1	0	0
c:Chytridiomycota	o:Chytridiomycotina	s:Chytridiomycetes_X_sp.	hetero	Fungi	0	1	0	1	0	0	0	1	0	0	0	0	0	57	0	0	0	0	0	0	0	0	0	0	0	0	0	3	0	0
c:Chytridiomycota	o:Chytridiomycotina	s:Rhizophydiales_sp.	hetero	Fungi	0	0	0	0	0	0	0	0	0	0	0	0	0	20	0	0	0	0	0	0	0	0	0	0	0	0	1	3	0	0
c:Chytridiomycota	o:Chytridiomycotina	s:Rhyzophidiales_X_sp.	hetero	Fungi	0	23	0	0	0	0	0	1	0	0	0	0	0	3	0	0	0	0	0	0	0	0	1	0	0	2	0	0	0	0
c:Chytridiomycota	o:Chytridiomycotina	s:Chytridiomycetes_X_sp.	hetero	Fungi	0	0	0	0	0	0	0	0	0	0	0	0	22	1	0	0	0	0	0	0	0	0	0	0	0	0	0	0	0	0
c:Chytridiomycota	o:Chytridiomycotina	s:Phlyctochytrium_planicorne	hetero	Fungi	0	7	1	10	0	0	0	0	0	0	0	0	0	0	0	0	0	0	0	0	0	0	0	0	1	0	0	0	0	0
c:Chytridiomycota	o:Chytridiomycotina	s:Phlyctochytrium_sp.	hetero	Fungi	0	0	0	0	0	0	0	0	0	0	0	0	0	0	0	0	0	0	0	0	0	0	0	0	0	0	0	0	0	0
c:Chytridiomycota	o:Chytridiomycotina	s:Rhizophydium_littoreum	hetero	Fungi	0	0	0	0	0	0	0	0	0	0	0	0	0	0	0	0	0	0	0	0	0	0	15	0	0	0	1	0	0	0
c:Cryptomycota	o:Cryptomycotina	s:Cryptomycotina_XX_sp.	hetero	Fungi	13	2	0	247	58	65	411	1	1	92	1	0	1	0	0	1	0	1	0	0	2	0	1	4	1	1	3	0	1	0
c:Cryptomycota	o:Cryptomycotina	s:Cryptomycotina_XX_sp.	hetero	Fungi	68	9	1	3	284	1	3	0	1	531	0	0	1	0	0	0	0	0	1	0	0	0	0	0	0	0	0	0	1	0
c:Cryptomycota	o:Cryptomycotina	s:Cryptomycotina_XX_sp.	hetero	Fungi	0	1	0	0	0	1	0	0	1	0	0	0	214	1	0	1	0	36	0	0	0	0	0	0	0	79	0	0	0	0
c:Cryptomycota	o:Cryptomycotina	s:Cryptomycotina_XX_sp.	hetero	Fungi	0	0	0	0	0	0	0	1	0	0	0	0	2	0	0	0	0	0	205	0	0	0	0	0	0	0	0	1	0	0
c:Cryptomycota	o:Cryptomycotina	s:Cryptomycotina_XX_sp.	hetero	Fungi	0	0	1	0	0	0	0	0	0	165	0	0	0	0	0	0	0	0	0	0	0	0	0	0	0	0	0	0	0	2
c:Cryptomycota	o:Cryptomycotina	s:Cryptomycotina_XX_sp.	hetero	Fungi	0	2	0	0	144	0	0	0	0	13	0	0	0	0	0	0	0	0	0	0	1	0	0	0	0	0	0	0	0	0
c:Cryptomycota	o:Cryptomycotina	s:Cryptomycotina_XX_sp.	hetero	Fungi	0	1	0	0	54	0	1	0	0	0	1	2	0	0	3	0	0	0	1	0	8	2	2	5	1	5	2	1	1	1
c:Cryptomycota	o:Cryptomycotina	s:Cryptomycotina_XX_sp.	hetero	Fungi	0	1	0	0	0	0	0	0	0	0	0	0	33	0	0	0	0	3	0	0	0	0	0	0	0	3	0	0	0	0
c:Entomophthoromycota	o:Entomophthoromycotina	s:Eryniopsis_caroliniana	hetero	Fungi	0	1	0	0	5	0	0	0	60	0	0	0	0	3	1	0	0	0	1	0	0	0	1	0	0	0	0	0	0	0
c:Fungi_X	o:Fungi_XX	s:Fungi_XXXX_sp.	hetero	Fungi	1	0	1	1	1	2	0	0	0	2	1	1	1	0	0	103	1	0	2	0	0	154	295	0	0	396	0	224	0	0
c:Fungi_X	o:Fungi_XX	s:Fungi_XXXX_sp.	hetero	Fungi	0	0	2	0	1	1	2	263	0	1	0	4	1	2	0	0	37	1	0	0	0	0	0	0	50	1	0	0	0	0
c:Fungi_X	o:Fungi_XX	s:Fungi_XXXX_sp.	hetero	Fungi	0	0	0	71	435	5	0	0	48	115	0	0	0	1	0	0	0	0	0	0	0	0	0	0	0	0	1	1	0	0
c:Fungi_X	o:Fungi_XX	s:Fungi_XXXX_sp.	hetero	Fungi	36	52	0	81	0	6	0	54	23	100	0	1	0	0	0	193	0	0	0	0	0	1	0	1	0	0	0	0	0	0
c:Fungi_X	o:Fungi_XX	s:Fungi_XXXX_sp.	hetero	Fungi	0	1	1	1	0	0	0	0	0	0	438	0	0	126	0	0	0	0	0	0	0	0	1	0	0	0	1	0	0	2
c:Fungi_X	o:Fungi_XX	s:Fungi_XXXX_sp.	hetero	Fungi	0	12	21	2	78	30	1	16	0	2	1	0	0	0	0	1	1	0	0	0	3	1	0	0	4	2	0	0	0	0
c:Fungi_X	o:Fungi_XX	s:Fungi_XXXX_sp.	hetero	Fungi	1	0	0	74	34	1	0	3	3	6	0	0	0	0	0	0	0	0	1	0	0	0	0	3	0	1	0	0	0	0
c:Fungi_X	o:Fungi_XX	s:Fungi_XXXX_sp.	hetero	Fungi	0	2	0	0	1	0	0	1	0	0	1	0	0	0	0	5	0	0	1	0	0	0	0	2	0	0	4	0	0	0
c:Fungi_X	o:Fungi_XX	s:Fungi_XXXX_sp.	hetero	Fungi	0	0	1	0	0	0	0	1	0	0	3	0	0	0	0	0	0	50	0	0	1	0	0	0	0	0	0	0	0	0
c:Fungi_X	o:Fungi_XX	s:Fungi_XXXX_sp.	hetero	Fungi	0	0	0	0	0	0	42	0	0	0	0	0	0	0	0	0	0	0	2	0	0	0	0	0	0	0	0	0	0	0
c:Fungi_X	o:Fungi_XX	s:Fungi_XXXX_sp.	hetero	Fungi	0	0	0	0	1	0	1	1	0	0	0	0	28	7	0	0	0	0	0	0	0	0	0	0	0	0	0	0	0	0
c:Fungi_X	o:Fungi_XX	s:Fungi_XXXX_sp.	hetero	Fungi	0	0	0	0	0	0	0	0	0	0	0	0	6	0	0	0	0	1	0	0	1	0	0	0	0	0	0	0	0	0
c:Fungi_X	o:Fungi_XX	s:Fungi_XXXX_sp.	hetero	Fungi	0	0	0	0	0	0	0	0	0	0	0	0	0	1	0	0	0	0	0	0	0	0	0	0	0	0	0	0	0	0
c:Microsporidiomycota	o:Microsporidiomycotina	s:Microsporidium_sp.	hetero	Fungi	1	0	0	1	0	1	0	0	1	0	0	1	927	0	0	0	0	0	0	0	0	0	0	0	1	0	0	0	1	0
c:Mucoromycota	o:Mucoromycotina	s:Mortierella_hyalina	hetero	Fungi	0	0	0	0	0	0	0	0	0	0	1	0	0	1	0	0	0	0	0	0	1	0	0	0	15	0	0	0	0	0
c:Zoopagomycota	o:Zoopagomycotina	s:Acaulopage_tetraceros	hetero	Fungi	0	0	0	0	0	1	0	0	1	0	0	0	44	0	0	0	0	1	0	0	0	0	0	0	0	0	0	0	0	0
c:Amoebozoa_XX	o:UI13E03-lineage	s:UI13E03-lineage_XX_sp.	hetero	hetero	0	0	20	1	24	0	0	0	0	0	599	0	0	1	0	0	0	0	0	0	0	0	1	0	1	0	0	0	0	0
c:Amoebozoa_XX	o:UI13E03-lineage	s:UI13E03-lineage_XX_sp.	hetero	hetero	0	0	1	0	33	0	0	0	0	2	0	0	0	0	0	0	0	0	1	0	0	0	0	0	0	0	0	0	0	0
c:Apusomonadidae_Group-1	o:Apusomonadidae_Group-1_X	s:Apusomonadidae_Group-1_XXX_sp.	hetero	hetero	0	1	286	0	36	1	0	1	0	74	0	0	0	0	0	0	0	0	2	0	0	1	1	0	2	1	1	0	0	0
c:Breviatea_X	o:Breviatea_XX	s:Breviata-lineage_X_sp.	hetero	hetero	0	0	0	1	0	0	0	0	0	0	0	0	1	0	0	0	0	0	0	0	0	1	0	0	0	0	0	0	1	0
c:Breviatea_X	o:Breviatea_XX	s:Breviata_anathema	hetero	hetero	0	0	0	0	0	0	0	0	0	1	0	1	4	0	0	0	0	0	0	0	0	0	0	1	0	0	0	0	0	0
c:NAMAKO-1-lineage	o:NAMAKO-1-lineage_X	s:NAMAKO-1-lineage_XXX_sp.	hetero	hetero	0	0	1	2	0	0	1	1	2	0	0	0	0	0	0	0	0	0	1	0	0	0	0	0	0	0	0	0	124	0
c:Centroheliozoa_X	o:Centroheliozoa_XX	s:Centroheliozoa_XXXX_sp.	hetero	hetero	1	0	0	0	0	1	0	4	1	0	0	0	1	12	0	0	1	4	0	0	1	0	0	0	453	0	1	0	0	0
c:Centroheliozoa_X	o:Pterocystida	s:Pterocystis_tropica	hetero	hetero	1	0	0	0	1	0	0	0	0	0	0	0	0	5	0	0	0	0	0	0	0	0	0	0	1	0	0	363	0	1
c:Centroheliozoa_X	o:Centroheliozoa_XX	s:Centroheliozoa_XXXX_sp.	hetero	hetero	0	0	0	0	0	0	0	0	0	0	0	0	0	0	0	0	0	153	0	0	2	0	0	0	9	0	0	0	0	0
c:Centroheliozoa_X	o:Centroheliozoa_XX	s:Centroheliozoa_XXXX_sp.	hetero	hetero	0	0	0	0	0	1	0	0	0	0	0	2	0	1	0	0	54	18	0	0	0	0	1	0	57	0	0	0	0	0
c:Centroheliozoa_X	o:Microhelida	s:Microhelida_XX_sp.	hetero	hetero	39	0	0	92	0	0	0	0	0	0	0	0	0	0	0	0	0	0	0	0	0	0	0	6	0	2	1	1	0	2
c:Centroheliozoa_X	o:Centroheliozoa_XX	s:Centroheliozoa_XXXX_sp.	hetero	hetero	0	0	0	0	0	2	0	50	0	0	0	0	0	0	0	0	1	0	0	0	0	0	0	0	2	0	0	0	0	0
c:Centroheliozoa_X	o:Centroheliozoa_XX	s:Centroheliozoa_XXXX_sp.	hetero	hetero	0	0	0	0	0	0	0	0	0	0	0	1	0	1	0	0	0	0	0	0	0	0	0	0	2	0	0	0	0	0
c:Centroheliozoa_X	o:Centroheliozoa_XX	s:Centroheliozoa_XXXX_sp.	hetero	hetero	0	0	0	0	0	0	0	0	0	0	6	0	0	0	0	0	0	0	0	0	0	0	0	0	0	0	0	0	0	0
c:Cercozoa_X	o:Cercozoa_XX	s:Cercozoa_XXXX_sp.	hetero	hetero	0	62	0	0	2	0	0	154	0	0	0	0	0	0	0	0	0	0	0	0	0	0	0	0	0	0	1	0	0	0
c:Cercozoa_X	o:Cercozoa_XX	s:Cercozoa_XXXX_sp.	hetero	hetero	1	0	0	0	0	2	0	0	0	205	1	0	0	0	0	0	0	0	0	0	0	0	0	0	0	0	0	0	1	0
c:Cercozoa_X	o:Cercozoa_XX	s:Cercozoa_XXXX_sp.	hetero	hetero	0	0	0	0	0	0	4	0	1	0	114	0	0	0	0	0	0	0	0	0	0	0	0	0	0	1	0	0	0	0
c:Cercozoa_X	o:Cercozoa_XX	s:Cercozoa_XXXX_sp.	hetero	hetero	0	0	0	0	0	0	0	0	79	0	0	1	0	0	1	0	0	0	0	0	0	0	0	0	0	0	0	0	0	0
c:Cercozoa_X	o:Cercozoa_XX	s:Cercozoa_XXXX_sp.	hetero	hetero	30	0	0	0	0	0	0	0	0	5	0	0	0	0	0	0	0	0	0	0	0	0	0	0	0	0	0	0	0	0
c:Endomyxa	o:Vampyrellida	s:Thalassomyxa_sp.	hetero	hetero	0	20	0	1	0	2	0	0	0	112	2	1	1	0	0	0	1	0	1	0	0	0	0	0	0	0	0	14	0	0
c:Endomyxa	o:Vampyrellida	s:Leptophryidae_X_sp.	hetero	hetero	0	5	101	1	220	0	0	0	1317	0	0	1	1	0	0	0	0	0	0	1	0	1	0	0	1	7	0	1	1	0
c:Endomyxa	o:Vampyrellida	s:Leptophrys_sp.	hetero	hetero	3	0	3	1	4	1	0	0	15	0	0	0	0	0	0	0	0	0	0	0	0	0	0	1	0	1001	1	0	0	0
c:Endomyxa	o:Novel-clade-9	s:Novel-clade-9_XX_sp.	hetero	hetero	0	2	0	1	0	0	0	0	0	0	2	0	2	0	0	0	0	0	1	0	0	0	0	1	1	560	1	0	0	0
c:Endomyxa	o:Vampyrellida	s:Thalassomyxa_sp.	hetero	hetero	1	1	0	0	514	0	5	0	0	1	0	0	0	0	1	0	0	0	0	0	1	0	0	0	0	1	0	0	0	0
c:Endomyxa	o:Vampyrellida	s:Thalassomyxa-lineage_X_sp.	hetero	hetero	0	0	0	0	4	0	333	0	0	0	0	0	0	0	0	0	0	0	0	0	0	0	0	0	0	0	0	0	0	0
c:Endomyxa	o:Vampyrellida	s:Leptophryidae_X_sp.	hetero	hetero	0	3	1	0	1	0	0	0	0	0	0	0	0	0	0	0	1	0	0	0	0	0	0	0	0	0	0	0	0	0
c:Endomyxa	o:Vampyrellida	s:Leptophryidae_X_sp.	hetero	hetero	0	0	0	0	0	0	0	0	1	0	0	0	0	0	0	0	0	0	0	0	0	0	0	0	0	0	0	0	0	0
c:Endomyxa	o:Vampyrellida	s:Thalassomyxa-lineage_X_sp.	hetero	hetero	0	1	110	1	0	1	0	0	0	2	0	0	0	0	0	0	0	0	1	0	0	0	0	2	0	0	0	0	0	0
c:Endomyxa	o:Vampyrellida	s:Penardia-lineage_X_sp.	hetero	hetero	0	1	0	0	1	0	0	0	0	0	0	0	0	0	0	0	0	1	1	0	0	0	0	0	0	0	0	0	0	0
c:Endomyxa	o:Vampyrellida	s:Penardia-lineage_X_sp.	hetero	hetero	0	0	6	13	0	0	4	8	0	0	0	0	0	0	0	0	0	0	0	0	0	0	0	0	0	0	0	0	0	3
c:Endomyxa-Phytomyxea	o:Plasmodiophorida	s:Plasmodiophora_brassicae	hetero	hetero	1	2	2	8	3	5	1	0	1	0	0	9	0	0	1	0	0	0	3	1	0	0	0	1	1	824	0	3	0	0
c:Endomyxa-Phytomyxea	o:Plasmodiophorida	s:Spongospora_sp.	hetero	hetero	1	0	1	0	0	0	0	1	0	0	0	3	0	0	0	0	0	0	1102	0	0	0	1	8	0	0	0	0	0	1
c:Endomyxa-Phytomyxea	o:Plasmodiophorida	s:Plasmodiophorida_XX_sp.	hetero	hetero	1	0	0	7	1	2	0	1	2	0	2	1	0	4	0	1	0	0	18	0	0	0	0	794	0	37	0	0	0	0
c:Endomyxa-Phytomyxea	o:Plasmodiophorida	s:Plasmodiophorida_XX_sp.	hetero	hetero	1	0	0	577	1	0	43	0	6	0	0	0	0	8	1	0	1	0	0	0	0	0	0	27	0	1	0	0	0	0
c:Endomyxa-Phytomyxea	o:Plasmodiophorida	s:Woronina_pythii	hetero	hetero	0	0	0	5	27	0	0	0	370	0	0	0	0	5	0	0	0	0	7	0	0	0	0	4	0	1	0	0	0	0
c:Endomyxa-Phytomyxea	o:Plasmodiophorida	s:Plasmodiophorida_XX_sp.	hetero	hetero	0	0	0	5	1	0	0	0	1	1	0	2	0	2	0	0	1	2	0	0	0	0	0	177	0	0	1	0	0	0
c:Endomyxa-Phytomyxea	o:Plasmodiophorida	s:Plasmodiophorida_XX_sp.	hetero	hetero	0	0	0	0	0	0	0	0	0	0	0	0	0	38	0	10	0	0	0	0	0	0	0	0	0	1	1	0	0	0
c:Endomyxa-Phytomyxea	o:Plasmodiophorida	s:Woronina_pythii	hetero	hetero	1	0	0	0	0	0	0	0	0	0	0	1	0	21	0	0	0	0	3	0	0	0	0	0	0	5	1	1	0	1
c:Endomyxa-Phytomyxea	o:Plasmodiophorida	s:Spongospora_sp.	hetero	hetero	0	0	0	0	0	0	0	0	0	0	0	101	0	1	0	0	0	0	2	0	0	0	0	0	0	0	0	0	0	1
c:Endomyxa-Phytomyxea	o:Plasmodiophorida	s:Plasmodiophorida_XX_sp.	hetero	hetero	0	0	0	0	0	0	0	0	0	0	2	1	0	20	0	1	0	0	0	0	0	0	0	0	0	0	0	0	0	0
c:Endomyxa-Phytomyxea	o:Plasmodiophorida	s:Plasmodiophorida_XX_sp.	hetero	hetero	0	0	1	1	0	0	0	0	10	0	0	2	0	0	0	0	0	0	0	0	0	0	0	82	0	0	0	0	0	0
c:Filosa-Granofilosea	o:Cryptofilida	s:Mesofilidae_X_sp.	hetero	hetero	2	3	5	12	3	7	3	3	5	3	6	8	10	3	2	2	1	1	1	0	4	3	25	18	3	8	14	3	1	5
c:Filosa-Granofilosea	o:Limnofilida	s:Limnofilidae_X_sp.	hetero	hetero	140	4	1	1	37	53	2	92	8	0	2	1	1	4	0	0	2	0	2	5	0	0	1	3	4	2	0	0	0	0
c:Filosa-Granofilosea	o:Filosa-Granofilosea_X	s:Novel-Gran-234_X_sp.	hetero	hetero	0	0	0	1	0	0	0	2	0	303	0	1	0	0	0	0	1	0	0	0	0	0	0	0	0	1	0	0	0	0
c:Filosa-Granofilosea	o:Cryptofilida	s:Mesofilidae_X_sp.	hetero	hetero	0	0	0	0	0	0	0	0	0	1	0	0	0	1	1	0	0	0	0	1	0	0	0	1	0	0	0	0	0	0
c:Filosa-Granofilosea	o:Filosa-Granofilosea_X	s:Novel-Gran-5_X_sp.	hetero	hetero	0	0	9	1	0	1	0	1	142	0	0	0	1	0	1	1	11	0	0	0	0	0	0	3	8	0	0	0	0	0
c:Filosa-Granofilosea	o:Limnofilida	s:Limnofilidae_X_sp.	hetero	hetero	0	0	0	0	0	0	2	0	0	0	0	0	0	2	0	0	0	0	0	0	0	0	0	0	0	0	2	0	0	0
c:Filosa-Granofilosea	o:Filosa-Granofilosea_X	s:Novel-Gran-234_X_sp.	hetero	hetero	0	108	9	0	1	1	0	2	0	0	0	0	0	6	0	0	0	0	0	0	0	0	0	1	0	0	1	0	0	0
c:Filosa-Granofilosea	o:Filosa-Granofilosea_X	s:Novel-Gran-234_X_sp.	hetero	hetero	0	0	0	0	0	0	0	0	0	110	0	0	0	21	0	0	0	0	0	0	0	0	0	0	0	0	0	0	0	0
c:Filosa-Granofilosea	o:Cryptofilida	s:Mesofila_limnetica	hetero	hetero	0	80	0	0	0	0	0	0	0	11	0	0	0	0	0	6	0	0	1	0	0	0	0	0	0	0	0	0	0	0
c:Filosa-Imbricatea	o:Thaumatomonadida	s:Thaumatomonadida_XX_sp.	hetero	hetero	0	0	1	0	1	0	2	1	0	0	0	1	0	0	0	1	0	0	0	0	0	0	0	1942	0	1	0	1	0	0
c:Filosa-Imbricatea	o:Filosa-Imbricatea_X	s:Novel-clade-3_X_sp.	hetero	hetero	39	2	547	1	2	0	0	269	0	0	2	1	0	0	0	0	0	0	2	0	0	0	0	3	0	1	0	0	0	0
c:Filosa-Imbricatea	o:Thaumatomonadida	s:Thaumatomonas_sp.	hetero	hetero	26	383	160	0	1	1	141	33	0	28	0	1	0	0	0	0	0	0	0	0	1	2	0	0	0	0	0	0	0	1
c:Filosa-Imbricatea	o:Thaumatomonadida	s:Esquamula_lacrimiformis	hetero	hetero	0	9	39	0	0	0	247	0	136	4	0	0	0	0	0	0	0	0	0	2	0	0	0	2	0	0	0	0	0	0
c:Filosa-Imbricatea	o:Euglyphida	s:Cyphoderia_sp.	hetero	hetero	15	0	60	0	1	4	7	2	52	22	0	0	0	1	0	0	0	0	0	0	1	0	0	0	0	0	0	0	0	0
c:Filosa-Imbricatea	o:Marimonadida	s:Marimonadida_XX_sp.	hetero	hetero	22	0	1	68	0	1	1	347	0	0	0	0	2	1	0	1	0	0	0	0	0	0	0	0	0	0	0	0	0	0
c:Filosa-Imbricatea	o:Thaumatomonadida	s:Allas_sp.	hetero	hetero	317	0	0	0	0	0	0	0	0	0	0	0	0	0	0	0	0	0	0	0	0	0	0	0	0	0	0	0	0	0
c:Filosa-Imbricatea	o:Euglyphida	s:Cyphoderia_compressa	hetero	hetero	7	0	0	0	41	215	0	0	1	0	0	0	0	4	0	0	0	0	0	0	0	0	0	0	0	0	0	1	1	0
c:Filosa-Imbricatea	o:Thaumatomonadida	s:Thaumatomonas_sp.	hetero	hetero	1	0	237	8	0	0	0	1	0	1	0	0	0	1	0	0	0	0	0	0	0	0	1	0	0	0	0	0	0	0
c:Filosa-Imbricatea	o:Thaumatomonadida	s:Reckertia_filosa	hetero	hetero	0	1	0	2	0	0	1	0	0	0	0	0	0	74	0	0	0	0	0	0	0	0	0	1	0	1	0	0	0	0
c:Filosa-Imbricatea	o:Marimonadida	s:Marimonadida_XX_sp.	hetero	hetero	0	1	1	1	0	180	4	1	0	0	2	0	1	1	0	1	0	1	0	0	0	1	3	0	0	0	0	0	1	0
c:Filosa-Imbricatea	o:Thaumatomonadida	s:Peregrinia_sp.	hetero	hetero	0	0	2	0	0	0	0	0	0	0	0	0	0	46	0	0	0	0	0	171	0	0	0	0	0	0	0	0	0	0
c:Filosa-Imbricatea	o:Thaumatomonadida	s:Thaumatomonadida_XX_sp.	hetero	hetero	0	167	0	0	0	0	0	0	0	0	0	0	0	0	0	0	0	0	0	0	0	0	0	0	0	0	0	0	0	0
c:Filosa-Imbricatea	o:Euglyphida	s:Trinema_enchelys	hetero	hetero	0	0	96	0	0	1	5	1	0	35	0	0	0	13	0	0	0	0	0	0	0	2	1	0	0	0	3	0	0	0
c:Filosa-Imbricatea	o:Thaumatomonadida	s:Thaumatomastix_sp.	hetero	hetero	0	0	0	0	0	0	0	0	0	0	0	0	0	0	0	0	0	0	0	1	0	0	0	0	0	0	0	0	0	0
c:Filosa-Imbricatea	o:Euglyphida	s:Cyphoderia_compressa	hetero	hetero	2	2	9	1	5	41	1	0	5	4	1	0	10	6	0	0	1	0	2	0	0	0	2	6	2	0	1	0	0	0
c:Filosa-Imbricatea	o:Euglyphida	s:Trinema_lineare	hetero	hetero	0	0	59	0	0	1	11	1	0	0	0	0	0	0	0	0	0	0	0	0	0	0	0	0	0	0	0	0	0	0
c:Filosa-Imbricatea	o:Thaumatomonadida	s:Allas_sp.	hetero	hetero	60	0	0	1	0	0	0	6	0	0	0	0	0	0	0	0	0	0	0	0	0	0	0	0	0	0	0	0	0	0
c:Filosa-Imbricatea	o:Filosa-Imbricatea_X	s:Novel-clade-2_X_sp.	hetero	hetero	0	0	0	0	0	0	0	60	0	0	0	0	0	0	0	0	0	0	0	0	0	0	0	1	0	0	0	0	0	0
c:Filosa-Imbricatea	o:Euglyphida	s:Cyphoderia_sp.	hetero	hetero	10	0	10	0	1	1	1	0	22	4	0	0	0	1	0	0	0	0	0	0	0	0	0	0	0	0	0	0	0	0
c:Filosa-Imbricatea	o:Euglyphida	s:Cyphoderia_sp.	hetero	hetero	0	46	1	0	0	0	0	0	0	0	0	0	0	0	0	0	0	0	0	0	0	0	0	0	0	0	0	0	0	0
c:Filosa-Imbricatea	o:Filosa-Imbricatea_X	s:Novel-clade-3_X_sp.	hetero	hetero	0	0	0	0	0	42	0	0	0	0	0	0	0	74	0	0	0	0	0	0	0	0	0	1	0	0	1	0	0	0
c:Filosa-Imbricatea	o:Filosa-Imbricatea_X	s:Novel-clade-3_X_sp.	hetero	hetero	0	0	45	0	0	0	0	0	0	0	0	0	0	1	0	0	0	0	0	0	0	0	0	0	0	0	0	0	0	0
c:Filosa-Imbricatea	o:Filosa-Imbricatea_X	s:Novel-clade-3_X_sp.	hetero	hetero	0	38	1	0	0	0	0	1	0	0	0	0	0	3	0	0	0	0	0	0	0	0	0	0	0	0	0	0	0	0
c:Filosa-Sarcomonadea	o:Cercomonadida	s:Paracercomonas_saepenatans	hetero	hetero	1	0	0	1	0	1	0	2	2	0	0	0	0	26	0	1	0	0	1	1	48	0	0	1588	0	23	0	0	0	0
c:Filosa-Sarcomonadea	o:Glissomonadida	s:Sandonidae_X_sp.	hetero	hetero	0	0	0	0	0	0	0	0	0	0	0	0	3	1	0	0	1	0	0	0	1	0	0	0	0	18	0	13	0	1
c:Filosa-Sarcomonadea	o:Glissomonadida	s:Sandonidae_X_sp.	hetero	hetero	0	4	0	0	0	1	0	0	0	0	1	0	513	1	0	0	0	0	0	0	0	0	0	10	0	1	0	0	0	0
c:Filosa-Sarcomonadea	o:Glissomonadida	s:Sandonidae_X_sp.	hetero	hetero	0	1	0	0	0	0	0	1	0	0	0	0	86	0	0	0	0	0	1	0	1	0	0	5	0	2	0	1	0	0
c:Filosa-Sarcomonadea	o:Glissomonadida	s:Group_Te_sp.	hetero	hetero	1	1	0	0	0	0	0	0	0	0	0	0	3	60	0	0	0	0	102	0	0	0	0	0	0	0	0	0	0	0
c:Filosa-Sarcomonadea	o:Cercomonadida	s:Cercomonadidae_X_sp.	hetero	hetero	20	1	253	0	0	0	0	0	0	2	0	0	0	1	0	0	0	0	0	0	0	0	0	0	0	0	0	0	0	0
c:Filosa-Sarcomonadea	o:Glissomonadida	s:Sandona_sp.	hetero	hetero	0	0	0	0	0	0	0	1	0	0	0	0	66	1	0	0	0	0	0	0	2	0	0	1	0	0	0	0	0	0
c:Filosa-Sarcomonadea	o:Cercomonadida	s:Paracercomonas_sp.	hetero	hetero	0	1	0	0	0	0	1	1	0	0	0	0	0	1	0	0	47	0	0	118	0	0	0	0	33	0	0	0	0	0
c:Filosa-Sarcomonadea	o:Cercomonadida	s:Eocercomonas_sp.	hetero	hetero	0	2	0	0	0	0	173	0	0	0	0	0	0	1	0	0	0	0	0	0	0	0	0	0	0	0	0	0	0	0
c:Filosa-Sarcomonadea	o:Cercomonadida	s:Cercomonas_sp.	hetero	hetero	0	0	1	0	0	0	0	0	0	0	0	0	0	0	0	0	0	0	0	0	0	0	0	0	0	0	0	0	0	1
c:Filosa-Sarcomonadea	o:Cercomonadida	s:Metabolomonas_insania	hetero	hetero	0	0	0	0	1	0	0	1	0	0	0	0	0	4	0	0	70	0	0	8	0	0	0	1	55	0	0	0	0	0
c:Filosa-Sarcomonadea	o:Cercomonadida	s:Paracercomonas_sp.	hetero	hetero	0	0	0	0	0	1	0	0	0	0	0	0	0	4	0	0	0	0	0	0	0	0	0	1	0	1	0	2	0	0
c:Filosa-Sarcomonadea	o:Cercomonadida	s:Paracercomonas_sp.	hetero	hetero	0	121	1	0	0	0	0	0	0	0	0	0	1	3	0	0	0	0	0	0	1	1	0	3	1	0	0	0	0	0
c:Filosa-Sarcomonadea	o:Glissomonadida	s:Glissomonadida_XX_sp.	hetero	hetero	0	1	0	1	2	1	2	1	0	0	0	0	1	0	0	3	1	0	0	3	0	0	0	0	0	0	0	0	0	0
c:Filosa-Sarcomonadea	o:Cercomonadida	s:Cercomonas_sp.	hetero	hetero	0	0	0	0	0	0	1	0	0	0	0	2	1	144	0	0	0	0	0	0	0	0	1	2	0	0	0	0	0	0
c:Filosa-Sarcomonadea	o:Cercomonadida	s:Paracercomonas_sp.	hetero	hetero	0	53	0	0	21	0	1	0	0	8	1	0	0	0	0	0	0	0	0	0	0	0	0	0	0	0	1	0	0	0
c:Filosa-Sarcomonadea	o:Cercomonadida	s:Paracercomonas_ambulans	hetero	hetero	0	0	0	0	77	0	1	0	0	0	0	0	0	5	0	0	0	0	0	0	0	0	0	0	0	1	1	1	0	4
c:Filosa-Sarcomonadea	o:Glissomonadida	s:Group-Te_sp.	hetero	hetero	6	0	2	0	0	0	0	1	0	0	0	0	0	1	0	0	0	0	19	0	0	0	0	0	0	0	0	0	0	0
c:Filosa-Sarcomonadea	o:Cercomonadida	s:Cercomonas_sp.	hetero	hetero	1	0	0	0	2	0	0	0	0	1	0	0	0	4	0	0	0	0	0	0	0	0	0	1	0	0	0	0	0	0
c:Filosa-Sarcomonadea	o:Glissomonadida	s:Sandonidae_X_sp.	hetero	hetero	0	0	0	0	0	0	0	2	0	1	0	0	36	10	0	0	0	0	0	0	0	0	0	0	0	1	0	1	0	0
c:Filosa-Sarcomonadea	o:Cercomonadida	s:Nucleocercomonas_praelonga	hetero	hetero	0	0	0	0	0	0	0	0	0	49	0	0	0	4	0	0	1	0	0	0	0	0	0	0	0	0	0	0	1	0
c:Filosa-Sarcomonadea	o:Cercomonadida	s:Eocercomonas_sp.	hetero	hetero	1	1	12	0	0	0	25	0	0	0	0	0	0	1	0	0	0	0	0	0	0	0	0	0	0	1	0	0	0	0
c:Filosa-Sarcomonadea	o:Glissomonadida	s:Sandona_sp.	hetero	hetero	0	0	0	0	0	0	0	1	0	0	0	0	33	0	0	0	0	0	0	0	0	0	0	0	0	0	0	0	0	0
c:Filosa-Sarcomonadea	o:Glissomonadida	s:Group_Te_sp.	hetero	hetero	30	0	0	0	0	0	0	0	0	0	0	0	0	21	0	0	0	0	2	0	0	0	0	0	0	0	0	0	0	0
c:Filosa-Sarcomonadea	o:Cercomonadida	s:Cercomonas_sp.	hetero	hetero	0	0	0	0	0	0	0	0	0	32	0	0	0	0	0	0	0	0	0	0	0	0	0	0	0	0	0	0	0	0
c:Filosa-Sarcomonadea	o:Cercomonadida	s:Cercomonas_sp.	hetero	hetero	0	2	0	1	0	0	0	0	0	0	0	0	0	1	0	0	0	0	0	0	0	0	0	0	0	0	0	11	0	0
c:Filosa-Thecofilosea	o:Cryomonadida	s:Cryothecomonas_sp.	hetero	hetero	0	4	0	2	4	1	0	0	0	1	0	0	1	0	0	0	0	0	1	164	0	1	0	0	0	0	0	1	1	1
c:Filosa-Thecofilosea	o:Cryomonadida	s:Rhogostoma-lineage_X_sp.	hetero	hetero	47	144	42	82	135	895	51	52	55	32	0	1	8	2	0	68	0	79	0	0	0	0	1	2	0	0	0	0	0	0
c:Filosa-Thecofilosea	o:Cryomonadida	s:Rhogostoma-lineage_X_sp.	hetero	hetero	47	27	23	14	308	307	19	8	59	45	0	2	4	0	0	38	0	50	0	0	0	0	0	6	0	0	0	0	0	0
c:Filosa-Thecofilosea	o:Cryomonadida	s:Rhogostoma-lineage_X_sp.	hetero	hetero	38	24	34	9	88	62	17	95	36	21	3	1	70	0	2	33	1	32	19	4	22	1	36	94	1	99	3	0	1	4
c:Filosa-Thecofilosea	o:Cryomonadida	s:Rhogostoma-lineage_X_sp.	hetero	hetero	29	4	16	1	7	13	23	11	43	15	11	2	31	1	0	62	0	63	0	0	0	0	0	50	0	0	0	0	0	0
c:Filosa-Thecofilosea	o:Cryomonadida	s:Protaspa-lineage_X_sp.	hetero	hetero	53	46	0	16	148	0	3	96	0	450	0	0	0	0	0	0	0	0	1	0	0	0	0	0	0	0	0	0	0	0
c:Filosa-Thecofilosea	o:Cryomonadida	s:Protaspa-lineage_X_sp.	hetero	hetero	2	78	0	0	461	0	1	21	1	1	0	0	0	0	0	0	0	0	1	0	1	1	0	2	0	0	0	0	0	0
c:Filosa-Thecofilosea	o:Tectofilosida	s:Pseudodifflugiidae_X_sp.	hetero	hetero	0	0	0	0	0	0	618	0	0	0	0	0	0	1	0	0	0	0	0	1	0	0	0	2	0	0	0	0	1	0
c:Filosa-Thecofilosea	o:Cryomonadida	s:Capsellina_sp.	hetero	hetero	0	0	0	7	0	1	0	0	0	0	0	0	1	1	0	0	0	0	44	0	0	0	0	1	1	0	1	0	0	0
c:Filosa-Thecofilosea	o:Filosa-Thecofilosea_X	s:Novel-Clade-4_X_sp.	hetero	hetero	1	0	0	0	1	0	0	1	0	20	0	0	0	3	0	0	0	0	4	0	1	0	65	0	1	1	0	0	0	0
c:Filosa-Thecofilosea	o:Cryomonadida	s:Protaspa-lineage_X_sp.	hetero	hetero	0	2	294	171	0	0	0	4	0	0	1	0	1	0	0	1	1	0	0	0	0	0	0	6	0	1	0	1	0	0
c:Filosa-Thecofilosea	o:Cryomonadida	s:Protaspa-lineage_X_sp.	hetero	hetero	25	30	2	1	5	7	3	343	4	6	1	0	1	14	0	1	0	2	1	0	0	0	0	0	0	0	0	0	1	0
c:Filosa-Thecofilosea	o:Filosa-Thecofilosea_X	s:Mataza-lineage_X_sp.	hetero	hetero	3	2	0	0	1	1	0	0	0	0	0	0	0	5	0	0	0	0	0	0	0	0	0	0	1	1	0	0	0	0
c:Filosa-Thecofilosea	o:Cryomonadida	s:Rhogostoma-lineage_X_sp.	hetero	hetero	3	0	14	2	6	13	167	158	3	18	0	0	3	2	0	4	0	1	1	0	0	0	0	1	0	0	0	0	0	0
c:Filosa-Thecofilosea	o:Filosa-Thecofilosea_X	s:Filosa-Thecofilosea_XXX_sp.	hetero	hetero	0	0	7	0	2	0	174	0	0	0	0	0	0	0	0	0	0	10	0	0	0	0	1	1	0	0	0	0	0	0
c:Filosa-Thecofilosea	o:Cryomonadida	s:Rhogostoma-lineage_X_sp.	hetero	hetero	1	0	160	0	0	2	119	102	0	2	0	0	0	7	0	0	0	0	0	0	0	0	0	0	0	0	0	0	0	0
c:Filosa-Thecofilosea	o:Cryomonadida	s:Rhogostoma_minus	hetero	hetero	0	0	0	1	0	0	0	1	0	0	0	0	41	1	0	0	0	0	1	0	0	0	0	339	0	0	0	0	0	0
c:Filosa-Thecofilosea	o:Cryomonadida	s:Rhogostoma-lineage_X_sp.	hetero	hetero	0	1	0	0	2	1	0	0	0	1	0	0	226	0	0	0	0	0	0	0	0	0	1	107	0	0	0	0	0	0
c:Filosa-Thecofilosea	o:Cryomonadida	s:Rhogostoma-lineage_X_sp.	hetero	hetero	0	0	4	3	2	1	1	1	1	266	0	0	0	0	0	1	0	0	2	1	0	0	0	3	0	0	0	0	0	0
c:Filosa-Thecofilosea	o:Cryomonadida	s:Protaspa-lineage_X_sp.	hetero	hetero	6	5	24	2	54	0	1	93	1	44	0	0	0	4	0	30	0	0	0	0	1	0	0	0	1	0	0	0	0	0
c:Filosa-Thecofilosea	o:Cryomonadida	s:Protaspa-lineage_X_sp.	hetero	hetero	7	37	2	5	79	46	2	43	0	7	0	0	0	2	0	0	0	0	0	0	0	0	1	3	0	0	0	1	0	0
c:Filosa-Thecofilosea	o:Cryomonadida	s:Rhogostoma-lineage_X_sp.	hetero	hetero	3	9	2	0	10	28	2	7	14	42	3	3	6	40	0	16	0	7	1	0	1	1	8	24	0	0	9	1	0	1
c:Filosa-Thecofilosea	o:Cryomonadida	s:Protaspa-lineage_X_sp.	hetero	hetero	0	0	0	0	0	0	0	236	0	0	0	0	0	0	0	1	0	0	0	0	0	0	0	0	0	0	0	0	0	0
c:Filosa-Thecofilosea	o:Cryomonadida	s:Rhogostoma-lineage_X_sp.	hetero	hetero	1	0	0	1	1	0	0	0	219	2	0	1	2	4	0	0	0	0	1	0	0	0	0	0	0	1	0	0	0	0
c:Filosa-Thecofilosea	o:Filosa-Thecofilosea_X	s:Filosa-Thecofilosea_XXX_sp.	hetero	hetero	1	3	205	0	1	0	2	4	2	0	0	1	2	0	1	0	0	0	1	0	0	0	0	0	0	1	0	0	0	0
c:Filosa-Thecofilosea	o:Ebriida	s:TAGIRI1-lineage_X_sp.	hetero	hetero	0	0	0	0	217	2	0	0	0	0	0	0	1	0	0	0	0	0	1	0	0	0	0	0	0	0	0	0	0	0
c:Filosa-Thecofilosea	o:Filosa-Thecofilosea_X	s:Filosa-Thecofilosea_XXX_sp.	hetero	hetero	195	0	0	0	1	0	0	0	0	0	0	0	0	0	0	0	0	0	0	0	1	0	0	2	0	1	0	0	0	0
c:Filosa-Thecofilosea	o:Cryomonadida	s:Rhogostoma-lineage_X_sp.	hetero	hetero	6	0	29	5	13	2	32	29	16	30	0	0	1	13	0	0	0	0	2	0	0	0	0	0	0	0	0	0	0	0
c:Filosa-Thecofilosea	o:Cryomonadida	s:Protaspa-lineage_X_sp.	hetero	hetero	0	0	1	0	0	0	0	0	0	0	0	168	0	2	0	0	0	0	0	0	0	0	0	0	0	0	0	0	0	0
c:Filosa-Thecofilosea	o:Tectofilosida	s:Pseudodifflugiidae_X_sp.	hetero	hetero	2	19	0	0	0	1	0	0	1	2	0	0	0	0	0	0	0	0	0	0	12	0	0	95	0	5	0	0	0	0
c:Filosa-Thecofilosea	o:Tectofilosida	s:Pseudodifflugiidae_X_sp.	hetero	hetero	0	4	0	3	6	10	1	1	1	4	0	1	2	0	0	2	0	1	0	0	0	0	0	0	0	0	0	0	0	0
c:Filosa-Thecofilosea	o:Cryomonadida	s:Protaspa-lineage_X_sp.	hetero	hetero	2	1	0	1	0	0	0	1	0	0	0	0	1	0	0	1	0	0	1	0	0	0	0	0	0	0	0	0	0	0
c:Filosa-Thecofilosea	o:Cryomonadida	s:Protaspa-lineage_X_sp.	hetero	hetero	0	0	0	0	0	121	1	0	13	0	0	0	0	0	0	0	0	0	1	2	0	0	0	0	0	0	0	0	0	0
c:Filosa-Thecofilosea	o:Cryomonadida	s:Rhogostoma-lineage_X_sp.	hetero	hetero	3	2	59	0	0	4	3	3	4	1	1	0	5	0	0	0	0	1	0	0	0	0	0	5	0	1	0	0	0	0
c:Filosa-Thecofilosea	o:Ebriida	s:TAGIRI1-lineage_X_sp.	hetero	hetero	0	119	0	0	1	1	0	1	0	0	0	0	0	153	0	1	0	0	0	0	0	0	0	0	0	0	0	0	0	0
c:Filosa-Thecofilosea	o:Cryomonadida	s:Rhogostoma-lineage_X_sp.	hetero	hetero	1	0	0	0	4	0	0	72	1	2	1	0	1	0	0	0	1	3	0	1	0	0	0	3	2	0	0	0	0	0
c:Filosa-Thecofilosea	o:Cryomonadida	s:Cryomonadida_XX_sp.	hetero	hetero	0	1	0	88	5	1	0	1	0	0	0	0	0	13	0	0	0	1	0	0	0	0	0	2	0	0	0	0	0	0
c:Filosa-Thecofilosea	o:Cryomonadida	s:Rhogostoma-lineage_X_sp.	hetero	hetero	0	0	0	74	0	0	0	0	18	0	0	0	1	0	0	0	0	0	0	0	0	0	0	0	0	0	0	0	0	0
c:Filosa-Thecofilosea	o:Cryomonadida	s:Rhogostoma-lineage_X_sp.	hetero	hetero	0	0	1	0	3	1	0	0	1	0	0	0	69	12	0	0	0	0	0	1	0	0	0	7	0	0	0	0	0	0
c:Filosa-Thecofilosea	o:Ventricleftida	s:Ventrifissuridae_X_sp.	hetero	hetero	2	1	0	0	0	0	0	0	0	1	0	0	0	5	0	0	1	0	0	72	0	0	0	0	0	0	0	0	0	0
c:Filosa-Thecofilosea	o:Cryomonadida	s:Rhogostoma-lineage_X_sp.	hetero	hetero	0	0	0	0	0	1	0	0	0	0	0	0	2	0	0	3	1	0	0	60	1	0	0	0	2	0	0	0	0	0
c:Filosa-Thecofilosea	o:Cryomonadida	s:Rhogostoma-lineage_X_sp.	hetero	hetero	0	0	2	0	64	0	0	1	0	1	0	0	0	0	0	0	0	0	0	0	0	0	0	0	0	0	0	0	0	0
c:Filosa-Thecofilosea	o:Cryomonadida	s:Rhogostoma-lineage_X_sp.	hetero	hetero	0	0	38	11	5	2	0	0	1	1	0	0	0	0	0	0	0	0	0	0	0	0	0	1	0	0	0	0	0	0
c:Filosa-Thecofilosea	o:Cryomonadida	s:Rhogostoma-lineage_X_sp.	hetero	hetero	0	0	0	1	25	0	1	0	0	31	0	0	0	0	0	0	0	0	0	0	0	0	0	0	0	0	0	0	0	0
c:Filosa-Thecofilosea	o:Cryomonadida	s:Rhogostoma-lineage_X_sp.	hetero	hetero	0	0	1	0	49	0	0	0	0	0	0	0	0	0	0	0	0	0	0	0	0	0	0	0	0	0	0	0	0	0
c:Filosa-Thecofilosea	o:Filosa-Thecofilosea_X	s:Filosa-Thecofilosea_XXX_sp.	hetero	hetero	0	0	0	0	0	0	0	0	0	0	0	2	0	0	0	0	0	0	0	0	0	0	0	0	0	0	0	0	0	0
c:Filosa-Thecofilosea	o:Tectofilosida	s:Pseudodifflugiidae_X_sp.	hetero	hetero	0	21	0	1	0	0	0	0	0	0	0	0	0	0	0	1	0	0	0	0	3	0	0	1	0	1	0	0	0	0
c:Filosa-Thecofilosea	o:Ebriida	s:Ebria_tripartita	hetero	hetero	0	0	0	0	0	0	0	6	0	0	0	0	0	0	0	0	0	0	0	0	0	0	0	1	0	0	0	0	0	0
c:Filosa-Thecofilosea	o:Cryomonadida	s:Rhogostoma-lineage_X_sp.	hetero	hetero	0	0	0	0	0	0	0	0	0	0	0	0	0	0	0	0	0	0	0	0	0	0	0	0	0	0	0	0	0	0
c:Novel-clade-10-12	o:Novel-clade-12	s:NC12A-lineage_X_sp.	hetero	hetero	0	1	2	0	0	0	1	1	1	1	1	1	3	0	640	0	0	0	0	16	0	0	1	0	0	1	0	0	1	0
c:Novel-clade-10-12	o:Novel-clade-10	s:Novel-clade-10_XX_sp.	hetero	hetero	71	0	1	0	0	1	4	168	83	1	0	1	0	0	0	1	0	0	0	0	0	0	0	0	0	0	0	0	0	0
c:Novel-clade-10-12	o:Novel-clade-12	s:NC12B-lineage_X_sp.	hetero	hetero	0	0	0	0	0	214	0	1	0	0	0	0	0	3	1	0	1	0	0	0	0	0	0	0	0	0	1	0	0	0
c:Novel-clade-10-12	o:Novel-clade-10	s:Novel-clade-10_XX_sp.	hetero	hetero	0	0	0	2	0	0	0	0	0	0	1	0	0	0	0	1	0	166	0	1	0	0	0	0	0	2	0	0	0	0
c:Novel-clade-10-12	o:Novel-clade-10	s:Novel-clade-10_XX_sp.	hetero	hetero	141	0	0	0	0	0	0	0	0	0	0	0	0	0	0	0	0	0	0	0	0	0	0	0	0	0	0	1	0	0
c:Novel-clade-10-12	o:Novel-clade-12	s:NC12B-lineage_X_sp.	hetero	hetero	0	0	2	0	1	22	0	1	0	1	0	0	91	0	3	0	0	0	0	0	0	0	0	0	1	1	0	0	0	0
c:Novel-clade-10-12	o:Novel-clade-12	s:NC12A-lineage_X_sp.	hetero	hetero	1	1	2	1	4	0	2	2	1	2	0	0	3	0	1	0	0	0	0	0	0	0	0	8	1	0	0	0	0	0
c:Novel-clade-10-12	o:Novel-clade-12	s:NC12B-lineage_X_sp.	hetero	hetero	0	0	0	0	0	0	0	68	0	0	0	0	0	0	0	0	0	1	0	0	0	0	1	0	0	0	0	0	0	0
c:Novel-clade-10-12	o:Novel-clade-12	s:NC12B-lineage_X_sp.	hetero	hetero	0	0	0	0	0	1	0	0	0	0	0	0	0	2	0	0	35	0	0	0	0	0	0	0	19	0	0	0	0	0
c:Novel-clade-10-12	o:Novel-clade-12	s:NC12B-lineage_X_sp.	hetero	hetero	0	0	0	0	0	0	0	38	0	0	0	0	0	0	0	0	0	0	0	0	1	0	0	0	0	0	0	0	0	0
c:Novel-clade-10-12	o:Novel-clade-12	s:NC12B-lineage_X_sp.	hetero	hetero	0	0	0	0	1	0	0	0	0	1	0	0	1	2	0	0	0	29	0	0	0	0	0	0	0	0	0	0	0	0
c:Novel-clade-10-12	o:Novel-clade-12	s:NC12B-lineage_X_sp.	hetero	hetero	0	0	0	0	0	1	0	0	0	0	0	0	0	2	0	0	11	0	0	0	0	0	0	0	7	0	0	0	0	0
c:Choanoflagellatea	o:Craspedida	s:Salpingoecidae_Group_C1_X_sp.	hetero	hetero	0	0	0	0	0	0	0	0	2	0	0	0	0	0	0	0	79	0	1	0	0	0	0	1	77	0	0	0	2	0
c:Choanoflagellatea	o:Craspedida	s:Salpingoecidae_Group_C1_X_sp.	hetero	hetero	0	0	0	0	156	0	0	1	0	0	0	0	0	0	0	0	0	0	0	0	0	0	0	0	0	0	0	0	0	0
c:Choanoflagellatea	o:Craspedida	s:Salpingoecidae_Group_C1_X_sp.	hetero	hetero	0	0	0	1	1	0	0	0	0	0	0	2	0	0	0	0	1	1	0	0	0	0	0	0	0	1	0	0	0	0
c:Choanoflagellatea	o:Choanoflagellatea_X	s:Choanoflagellatea_X_Group_L_X_sp.	hetero	hetero	0	1	0	0	0	57	0	0	0	0	0	0	0	2	0	0	0	1	0	0	0	0	0	0	0	0	0	0	0	0
c:Choanoflagellida_X	o:Choanoflagellida_XX	s:Sphaeroeca_leprechaunica	hetero	hetero	0	193	0	0	1	0	0	0	1	0	0	44	0	0	0	0	0	0	0	0	0	0	0	0	0	0	0	0	0	0
c:Armophorea	o:Armophorea_X	s:Palmarella_lata	hetero	hetero	4	1700	0	1	1	1	0	0	15	0	43	0	1	0	6	0	0	0	0	2	2	0	1	0	0	0	1	0	1	0
c:Armophorea	o:Armophorea_X	s:Caenomorphidae_X_sp.	hetero	hetero	0	0	0	0	2	0	0	0	0	0	0	0	67	0	1	0	1	0	0	0	0	0	1	0	0	0	0	0	0	0
c:Armophorea	o:Armophorea_X	s:ARMOP1_X_sp.	hetero	hetero	17	5	3	6	10	16	3	10	8	9	6	30	70	0	5	9	5	1	20	11	10	1	23	66	8	30	158	11	4	113
c:Armophorea	o:Armophorea_X	s:ARMOP1_X_sp.	hetero	hetero	5	22	2	6	1	0	2	1	0	2	2	3	6	0	10	1	0	0	4	1	0	0	2	52	5	8	73	4	0	45
c:Armophorea	o:Armophorea_X	s:Metopus_es	hetero	hetero	1	6	0	0	1	0	0	0	0	0	0	3	147	0	3	0	23	0	1	3	0	0	0	1	6	0	0	0	0	0
c:Armophorea	o:Armophorea_X	s:Armophorea_XXX_sp.	hetero	hetero	0	0	0	0	1	0	0	0	0	0	4	0	1	0	0	0	0	0	0	2	0	0	0	0	0	0	1	0	0	0
c:Colpodea	o:Colpodea_X	s:Notoxoma_parabryophryides	hetero	hetero	0	88	0	1	0	0	1	0	0	0	0	0	0	1	0	0	0	0	0	0	0	0	0	0	0	0	0	0	0	0
c:Colpodea	o:Colpodea_X	s:Colpoda_steinii	hetero	hetero	0	0	0	0	0	0	0	0	0	0	1	0	0	0	0	0	0	0	0	0	0	0	0	0	0	0	0	0	0	0
c:CONTH_2	o:CONTH_2_X	s:CONTH_2_XXX_sp.	hetero	hetero	0	0	0	0	1	0	1	0	2	0	0	2	53	0	0	0	7	1	0	1	0	0	1	0	7	1	0	1	0	0
c:CONTH_3	o:CONTH_3_X	s:CONTH_3_XXX_sp.	hetero	hetero	0	2	1	0	0	2	0	0	0	0	22	0	0	0	0	0	0	433	0	0	0	0	0	0	0	2	2	0	0	0
c:CONTH_3	o:CONTH_3_X	s:CONTH_3_XXX_sp.	hetero	hetero	0	0	0	0	4	0	0	0	0	0	125	1	1	0	0	98	0	3	0	0	0	0	0	0	0	0	0	0	0	0
c:CONTH_3	o:CONTH_3_X	s:CONTH_3_XXX_sp.	hetero	hetero	0	0	0	0	29	0	3	0	0	0	25	2	0	0	1	16	0	11	0	0	0	0	0	0	0	0	0	0	0	0
c:CONThreeP	o:CONThreeP_X	s:Paraspathidium_apofuscum	hetero	hetero	0	1	0	0	0	0	0	0	1	0	1	1	4	0	0	0	0	159	1	1	0	0	0	1	0	0	0	0	0	0
c:CONThreeP	o:CONThreeP_X	s:Askenasia_sp.	hetero	hetero	0	0	0	0	2	0	0	0	0	1	0	2	2	0	0	0	1	1	1	0	0	0	0	0	0	89	0	0	0	0
c:Heterotrichea	o:Heterotrichea_X	s:Spirostomum_teres	hetero	hetero	1	1	0	0	0	4	2	2	0	1	1	1	44	0	0	2	1	0	0	0	0	1	2	1	1	3	1	1	1	1
c:Heterotrichea	o:Heterotrichea_X	s:Spirostomum_sp.	hetero	hetero	0	2	0	4	1	1	2	2	0	0	0	33	23	0	0	0	0	0	1	0	0	0	0	3	1	0	3	6	0	0
c:Heterotrichea	o:Heterotrichea_X	s:Spirostomum_sp.	hetero	hetero	0	0	1	0	0	0	0	0	0	0	0	8	19	0	0	0	0	0	0	0	0	0	0	0	0	0	0	0	0	1
c:Heterotrichea	o:Heterotrichea_X	s:Stentor_muelleri	hetero	hetero	0	1	9	2	0	1	0	1	0	0	0	3	0	0	0	0	61	0	0	0	1	0	0	0	62	0	0	11	1	0
c:Heterotrichea	o:Heterotrichea_X	s:Spirostomum_sp.	hetero	hetero	0	0	1	0	0	1	0	0	0	1	0	482	0	0	0	0	0	0	0	0	0	0	0	0	0	0	0	63	0	0
c:Heterotrichea	o:Heterotrichea_X	s:Stentor_sp.	hetero	hetero	1	0	0	1	0	2	0	0	0	0	0	1	2	0	0	0	0	0	23	1	0	0	0	0	1	0	0	0	0	0
c:Heterotrichea	o:Heterotrichea_X	s:Spirostomum_sp.	hetero	hetero	3	3	2	3	2	1	1	1	0	3	1	20	27	0	0	3	2	1	5	0	4	0	5	7	1	3	5	9	0	1
c:Heterotrichea	o:Heterotrichea_X	s:Spirostomum_sp.	hetero	hetero	0	0	0	1	1	1	1	0	1	0	2	5	15	0	2	0	0	1	0	0	2	0	0	1	0	1	0	0	2	1
c:Heterotrichea	o:Heterotrichea_X	s:Spirostomum_sp.	hetero	hetero	2	0	1	0	0	1	3	1	1	0	0	13	1	2	1	1	1	0	1	0	0	1	0	1	2	0	2	0	0	0
c:Heterotrichea	o:Heterotrichea_X	s:Spirostomum_sp.	hetero	hetero	0	0	0	2	1	0	0	2	1	0	0	0	1	0	0	0	1	0	0	0	1	0	0	0	0	0	2	1	0	0
c:Litostomatea	o:Haptoria_5	s:Pleurostomatida_X_sp.	hetero	hetero	1	0	5	4	3	4	2	1	3	2	0	2	7	0	1	0	2	2	1390	3	4	1	13	668	504	1	95	20	1	0
c:Litostomatea	o:Haptoria_6	s:Lacrymariidae_X_sp.	hetero	hetero	27	3	3	5	64	35	44	211	465	12	0	64	0	0	1	210	84	2	130	33	296	0	2426	2	65	0	1	1	0	2
c:Litostomatea	o:Haptoria_6	s:Lacrymariidae_X_sp.	hetero	hetero	1009	87	506	42	325	221	243	428	338	143	2	6	3	2	1	50	243	0	75	47	16	0	133	28	172	1	0	0	2	2
c:Litostomatea	o:Haptoria_6	s:Lacrymaria_marina	hetero	hetero	1	0	0	1	0	2	1	0	1	0	5	1	0	0	1	0	0	0	2	0	234	0	3	3902	61	1	0	1	2	0
c:Litostomatea	o:Haptoria_6	s:Lacrymariidae_X_sp.	hetero	hetero	333	29	152	9	739	133	79	96	311	154	2	47	0	0	1	49	211	0	1041	44	22	1	246	1	158	0	0	0	1	0
c:Litostomatea	o:Rhynchostomatia	s:Trachelius_ovum	hetero	hetero	1	0	24	3	4	0	3	0	3	1	1	0	1	0	0	18	1	0	876	1	0	0	0	0	0	0	0	0	0	1
c:Litostomatea	o:Haptoria_5	s:Loxophyllum_jini	hetero	hetero	0	1	0	1	6	0	0	2	0	3	0	1	91	0	0	0	0	0	1	0	0	1	123	1737	0	0	0	0	0	0
c:Litostomatea	o:Haptoria_6	s:Lacrymariidae_X_sp.	hetero	hetero	0	1	53	2	17	37	0	3	22	14	0	3	0	0	0	2	0	0	22	0	123	0	1104	98	2	47	1	1	0	9
c:Litostomatea	o:Haptoria_6	s:Lacrymariidae_X_sp.	hetero	hetero	6	0	14	125	8	1	0	5	6	1	0	0	1	0	0	1	0	1	19	2	111	0	24	1265	1	0	0	1	1	0
c:Litostomatea	o:Haptoria_6	s:Lacrymariidae_X_sp.	hetero	hetero	0	0	3	1	1	1	1	0	0	671	0	261	0	0	0	0	1	0	0	0	0	0	10	3	0	0	0	0	0	2
c:Litostomatea	o:Haptoria_5	s:Pleurostomatida_X_sp.	hetero	hetero	0	0	0	2	1	3	1	1	0	0	0	0	5	0	0	1	0	0	0	0	0	0	1416	30	0	4	0	0	2	0
c:Litostomatea	o:Haptoria_6	s:Lacrymariidae_X_sp.	hetero	hetero	126	12	54	23	104	88	34	196	115	65	0	9	9	3	0	19	25	0	73	14	26	0	168	74	30	7	1	0	0	1
c:Litostomatea	o:Haptoria_5	s:Pleurostomatida_X_sp.	hetero	hetero	1	1	1	3	0	2	2	0	4	0	0	0	232	0	0	0	0	0	1	0	2	1	0	2	0	979	0	0	0	0
c:Litostomatea	o:Haptoria_5	s:Pleurostomatida_X_sp.	hetero	hetero	0	0	1	1	0	0	1	0	3	0	0	8	3	0	0	0	1	0	0	0	3	0	0	0	0	0	0	0	1	0
c:Litostomatea	o:Haptoria_5	s:Pleurostomatida_X_sp.	hetero	hetero	72	11	32	10	62	27	15	62	56	29	0	5	41	0	0	26	23	0	73	11	20	0	132	109	35	4	2	1	0	0
c:Litostomatea	o:Litostomatea_X	s:Litostomatea_XXX_sp.	hetero	hetero	25	2	8	0	4	2	1	9	10	6	0	0	1	0	0	5	11	0	6	0	0	0	1	1012	8	0	1	0	0	0
c:Litostomatea	o:Litostomatea_X	s:Pseudoholophrya_sp.	hetero	hetero	42	1	17	1	11	13	7	14	478	17	0	7	8	0	0	6	5	0	20	2	3	0	52	36	6	8	0	1	0	0
c:Litostomatea	o:Haptoria_6	s:Lacrymaria_sp.	hetero	hetero	1	0	152	0	36	6	1	0	0	1	1	1	0	0	0	212	1	0	21	1	17	0	46	319	7	1	1	1	0	0
c:Litostomatea	o:Haptoria_6	s:Lacrymariidae_X_sp.	hetero	hetero	28	9	27	26	23	16	10	34	34	58	0	11	12	1	3	16	11	0	47	9	25	0	164	60	16	8	0	0	0	6
c:Litostomatea	o:Haptoria_6	s:Lacrymariidae_X_sp.	hetero	hetero	24	1	132	3	55	18	5	23	48	262	0	1	8	0	0	8	20	0	54	11	4	0	38	18	21	1	0	0	1	2
c:Litostomatea	o:Litostomatea_X	s:Litostomatea_XXX_sp.	hetero	hetero	69	6	32	4	24	27	15	35	55	13	3	3	6	204	0	35	30	1	39	30	3	0	10	64	21	1	0	0	1	1
c:Litostomatea	o:Haptoria_5	s:Loxophyllum_salinum	hetero	hetero	7	3	5	0	7	3	2	5	4	3	0	4	216	174	1	3	2	0	43	0	1	0	52	131	27	32	8	1	1	0
c:Litostomatea	o:Haptoria_6	s:Lacrymariidae_X_sp.	hetero	hetero	0	0	0	0	1	1	0	0	1	1	0	71	0	38	0	0	0	0	0	0	0	0	12	2	0	1	0	0	0	0
c:Litostomatea	o:Haptoria_5	s:Pleurostomatida_X_sp.	hetero	hetero	2	3	4	0	20	3	1	9	6	60	1	25	22	19	2	1	0	0	4	1	11	0	143	102	1	12	1	0	0	2
c:Litostomatea	o:Haptoria_5	s:Pleurostomatida_X_sp.	hetero	hetero	0	1	1	0	1	0	0	0	1	0	0	0	1	9	0	0	0	0	0	0	0	0	9	15	0	2	0	4	0	1
c:Litostomatea	o:Haptoria_5	s:Pleurostomatida_X_sp.	hetero	hetero	0	1	0	0	0	0	1	0	0	0	0	0	400	1	0	0	0	0	0	0	117	0	2	0	1	13	0	0	0	0
c:Litostomatea	o:Rhynchostomatia	s:Dileptidae_X_sp.	hetero	hetero	0	0	0	2	1	1	6	0	4	0	0	1	0	1	0	0	0	0	25	0	0	0	1	0	0	0	0	1	0	0
c:Litostomatea	o:Rhynchostomatia	s:Trachelius_sp.	hetero	hetero	2	1	3	0	1	0	7	0	1	1	0	3	2	11	0	2	0	1	52	7	1	0	11	1	0	0	0	0	0	1
c:Litostomatea	o:Haptoria_6	s:Lacrymariidae_X_sp.	hetero	hetero	67	3	17	1	44	22	14	11	62	20	1	3	0	0	0	9	65	0	41	8	1	0	14	11	58	0	0	0	0	0
c:Litostomatea	o:Haptoria_6	s:Lacrymariidae_X_sp.	hetero	hetero	3	1	23	0	12	5	76	7	9	4	1	3	0	1	0	9	3	0	13	4	15	0	26	164	5	16	0	0	0	0
c:Litostomatea	o:Litostomatea_X	s:Litostomatea_XXX_sp.	hetero	hetero	0	1	1	1	0	1	0	0	0	0	0	14	1	1	0	396	0	0	0	0	0	0	0	1	0	0	0	0	0	0
c:Litostomatea	o:Haptoria_3	s:Haptoria_3_XX_sp.	hetero	hetero	0	1	0	0	0	0	0	1	0	0	0	0	0	2	0	192	1	0	1	126	1	0	0	1	0	0	1	0	0	0
c:Litostomatea	o:Litostomatea_X	s:Litostomatea_XXX_sp.	hetero	hetero	7	0	4	0	1	0	0	2	5	0	1	17	3	0	1	0	3	0	4	320	0	0	1	4	0	1	0	0	0	0
c:Litostomatea	o:Haptoria_6	s:Lacrymariidae_X_sp.	hetero	hetero	4	0	2	0	1	0	1	3	3	2	1	0	0	106	0	2	1	0	0	3	0	0	0	1	1	0	0	0	0	0
c:Litostomatea	o:Litostomatea_X	s:Litostomatea_XXX_sp.	hetero	hetero	4	7	6	2	10	46	5	4	6	6	0	6	11	2	1	26	10	0	30	14	2	0	26	50	13	9	4	0	0	2
c:Litostomatea	o:Haptoria_6	s:Lacrymariidae_X_sp.	hetero	hetero	1	5	16	21	2	216	0	12	74	3	0	0	0	8	0	0	4	0	2	0	0	0	0	0	5	0	0	0	0	0
c:Litostomatea	o:Litostomatea_X	s:Litostomatea_XXX_sp.	hetero	hetero	5	4	8	0	6	6	2	5	8	8	1	2	9	0	0	8	6	0	28	1	3	1	17	76	7	9	1	0	0	0
c:Litostomatea	o:Haptoria_5	s:Litonotus_pictus	hetero	hetero	0	8	2	3	208	0	0	34	0	59	0	0	0	1	0	0	0	0	0	0	0	0	0	0	0	0	0	0	0	1
c:Litostomatea	o:Haptoria_5	s:Loxophyllum_utriculariae	hetero	hetero	1	35	1	11	0	0	6	0	0	0	0	103	9	2	0	0	0	0	15	0	2	0	5	14	4	42	1	1	0	0
c:Litostomatea	o:Haptoria_5	s:Loxophyllum_helus	hetero	hetero	0	0	0	0	0	0	0	0	0	0	0	1	0	0	0	0	0	0	0	0	0	0	0	0	1	272	0	0	0	0
c:Litostomatea	o:Haptoria_2	s:Haptoria_2_XX_sp.	hetero	hetero	0	0	0	0	0	0	1	0	1	0	0	0	0	0	0	0	0	0	0	0	0	0	3	0	0	0	0	1	0	0
c:Litostomatea	o:Haptoria_6	s:Lacrymaria_sp.	hetero	hetero	0	0	37	1	16	0	2	0	1	3	1	1	1	2	0	38	0	0	6	0	3	0	2	93	0	1	0	0	0	0
c:Litostomatea	o:Rhynchostomatia	s:Trachelius_ovum	hetero	hetero	7	1	1	0	1	0	89	2	3	3	0	2	0	2	0	1	3	0	2	1	2	0	2	3	1	0	0	0	0	0
c:Litostomatea	o:Haptoria_8	s:Homalozoon_vermiculare	hetero	hetero	0	0	1	0	1	0	0	0	0	0	0	27	0	97	1	0	0	0	0	0	0	0	0	0	0	0	0	0	0	0
c:Litostomatea	o:Haptoria_5	s:Litonotus_pictus	hetero	hetero	6	4	4	0	5	2	1	9	7	7	0	1	10	2	0	2	2	0	8	1	4	0	67	43	6	0	0	0	0	1
c:Litostomatea	o:Haptoria_6	s:Lacrymariidae_X_sp.	hetero	hetero	0	0	0	5	0	1	0	1	0	7	0	0	0	0	0	0	0	0	27	1	1	0	0	22	1	0	0	0	0	0
c:Litostomatea	o:Haptoria_5	s:Pleurostomatida_X_sp.	hetero	hetero	0	0	0	0	0	0	0	0	0	0	0	0	18	192	0	0	0	0	1	0	1	0	3	4	1	1	0	0	0	1
c:Litostomatea	o:Litostomatea_X	s:Litostomatea_XXX_sp.	hetero	hetero	0	1	3	5	2	0	0	0	0	0	0	1	0	1	0	0	74	0	1	1	0	0	0	17	53	0	0	0	0	0
c:Litostomatea	o:Haptoria_6	s:Phialina_salinarum	hetero	hetero	0	75	1	0	3	3	62	15	0	2	0	1	0	0	0	0	0	0	1	0	0	0	0	3	0	0	0	0	0	0
c:Litostomatea	o:Haptoria_5	s:Pleurostomatida_X_sp.	hetero	hetero	0	0	0	0	0	0	0	0	0	1	0	0	2	0	0	0	0	0	3	0	1	0	0	1	1	2	0	0	0	0
c:Litostomatea	o:Litostomatea_X	s:Litostomatea_XXX_sp.	hetero	hetero	22	2	7	2	4	2	3	5	6	3	20	0	1	0	0	5	3	0	3	8	1	0	6	3	6	0	0	0	0	0
c:Litostomatea	o:Haptoria_6	s:Lacrymariidae_X_sp.	hetero	hetero	1	0	59	9	0	0	0	0	0	0	0	0	0	0	0	0	0	0	4	0	1	0	0	39	0	1	0	0	0	0
c:Litostomatea	o:Haptoria_6	s:Lacrymaria_marina	hetero	hetero	0	0	2	0	36	2	0	0	0	1	0	1	1	0	0	0	0	0	3	0	1	0	0	0	0	0	0	0	1	0
c:Litostomatea	o:Litostomatea_X	s:Trachelophyllum_brachypharynx	hetero	hetero	0	47	0	0	0	0	0	1	3	0	0	0	0	69	0	21	1	0	0	0	0	0	6	18	0	2	0	0	0	0
c:Litostomatea	o:Haptoria_5	s:Pleurostomatida_X_sp.	hetero	hetero	0	0	1	1	0	0	1	1	1	0	0	0	4	0	0	0	0	1	1	0	48	0	0	3	1	5	0	0	0	0
c:Litostomatea	o:Haptoria_6	s:Lacrymariidae_X_sp.	hetero	hetero	0	0	0	1	54	0	0	0	0	0	0	0	1	0	0	0	0	0	0	0	6	0	0	12	0	0	0	0	0	0
c:Litostomatea	o:Haptoria_6	s:Lacrymariidae_X_sp.	hetero	hetero	0	0	0	0	0	2	0	0	4	1	0	0	0	18	0	0	6	0	1	0	3	0	34	0	12	0	0	0	0	0
c:Litostomatea	o:Haptoria_2	s:Haptoria_2_XX_sp.	hetero	hetero	0	0	1	0	0	1	0	0	0	1	0	1	7	0	17	0	1	0	2	2	0	0	1	0	0	0	0	1	0	0
c:Litostomatea	o:Haptoria_6	s:Lacrymariidae_X_sp.	hetero	hetero	0	0	0	0	4	0	0	6	2	15	0	0	0	0	0	0	0	0	0	0	0	0	0	0	0	0	0	0	0	0
c:Litostomatea	o:Litostomatea_X	s:Litostomatea_XXX_sp.	hetero	hetero	0	0	0	0	0	0	0	0	0	0	0	0	0	0	0	0	0	0	0	0	26	0	0	0	0	0	0	0	0	0
c:Litostomatea	o:Rhynchostomatia	s:Trachelius_sp.	hetero	hetero	0	0	0	0	0	0	0	0	0	0	0	0	0	0	0	0	0	0	0	0	0	0	0	0	0	0	0	0	0	0
c:Oligohymenophorea	o:Scuticociliatia_2	s:Histiobalantium_natans	hetero	hetero	3	9	5	8	57	8	50	6	6	0	0	13	6	0	0	0	3	0	5	3	2	1	2	3	1	1	1	3	4	1
c:Oligohymenophorea	o:Scuticociliatia_2	s:Histiobalantium_natans	hetero	hetero	1	2	1	3	4	3	1	2	3	2	1	1	3	0	0	0	1	1	6	1	0	1	1	2	2	1	1	2	4	2
c:Oligohymenophorea	o:Hymenostomatia	s:Tetrahymenida_X_sp.	hetero	hetero	1	20	5	4	2	4	6	43	2	1	3	1	7664	1	18	1	0	0	2	0	7	1	1	0	0	1	3	1	0	1
c:Oligohymenophorea	o:Hymenostomatia	s:Tetrahymenida_X_sp.	hetero	hetero	3	10	4	0	2	1	3	3	1	0	3	3	6283	3	263	1	1	2	3	1	48	1	0	0	2	13	0	1	1	1
c:Oligohymenophorea	o:Hymenostomatia	s:Tetrahymenida_X_sp.	hetero	hetero	2	14	4	2	0	1	1	0	1	0	0	2	5895	0	294	0	1	1	1	1	61	0	0	2	0	2	0	0	0	1
c:Oligohymenophorea	o:Peritrichia_2	s:Sessilida_X_sp.	hetero	hetero	0	14	3	1	4	0	1	3	2	0	0	0	5831	2	1	0	6	1	1	1	2	2	105	1	1	193	0	0	0	0
c:Oligohymenophorea	o:Hymenostomatia	s:Anteglaucoma_harbinensis	hetero	hetero	0	12	1	2	0	2	2	740	1	1	1	0	4844	1	0	0	2	0	2	1	2	0	0	0	0	0	0	0	1	0
c:Oligohymenophorea	o:Oligohymenophorea_X	s:Oligohymenophorea_XXX_sp.	hetero	hetero	358	4	7	3	2	0	0	0	2	0	1853	0	1181	1	0	0	4	1	0	0	0	0	0	130	1	1	0	0	1	1
c:Oligohymenophorea	o:Peniculia	s:Frontoniidae_1_X_sp.	hetero	hetero	0	0	1	3	2	6	0	3	48	0	590	2256	53	0	0	0	0	0	2	0	0	0	0	0	0	0	0	0	1	1
c:Oligohymenophorea	o:Peritrichia_2	s:Sessilida_X_sp.	hetero	hetero	0	1	0	1	3	1	4	0	0	0	2	0	312	2	0	0	64	0	1	1	1	0	4	22	72	10	0	3	4	0
c:Oligohymenophorea	o:Peniculia	s:Paramecium_putrinum	hetero	hetero	0	7	1	1	2	2	1	1	2	0	0	1	2010	0	0	0	1	0	2	0	0	0	2	1	0	447	0	1	0	1
c:Oligohymenophorea	o:Peritrichia_2	s:Vorticella_aequilata	hetero	hetero	0	2	0	0	2	1	0	0	1	0	0	1	199	0	0	1	0	0	0	0	0	0	1	461	1	0	0	6	0	0
c:Oligohymenophorea	o:Scuticociliatia_2	s:Pleuronematida_X_sp.	hetero	hetero	8	20	6	0	1	6	2	10	12	1	0	0	6	0	0	0	0	0	0	0	0	0	1	3	0	0	0	1	77	1
c:Oligohymenophorea	o:Scuticociliatia_2	s:Histiobalantium_natans	hetero	hetero	1	1	0	0	5	1	6	0	0	0	1	1	0	2	0	0	1	1	1	0	2	0	0	0	0	0	0	0	1	0
c:Oligohymenophorea	o:Peritrichia_2	s:Sessilida_X_sp.	hetero	hetero	1	2	1	1	1	1	1	1	3	2	0	1	367	0	0	0	83	0	2	1	1	0	7	29	85	13	1	2	0	2
c:Oligohymenophorea	o:Scuticociliatia_1	s:Philasterides_armatalis	hetero	hetero	0	4	1	2	0	0	1	1	0	0	1	0	63	0	2	0	233	1	1	1	5	4	1	739	205	0	0	1	0	0
c:Oligohymenophorea	o:Peritrichia_2	s:Vorticella_convallaria	hetero	hetero	0	0	2	1	0	0	0	1	1	0	1	0	133	166	0	0	0	1	0	3	0	0	3	62	2	0	0	5	0	0
c:Oligohymenophorea	o:Oligohymenophorea_X	s:Oligohymenophorea_XXX_sp.	hetero	hetero	0	1022	0	0	0	0	0	0	0	0	0	0	1	0	0	0	1	0	1	0	0	0	0	0	0	0	0	0	0	0
c:Oligohymenophorea	o:Oligohymenophorea_X	s:Oligohymenophorea_XXX_sp.	hetero	hetero	0	1022	0	0	0	0	0	0	0	0	0	0	1	0	0	0	1	0	1	0	0	0	0	0	0	0	0	0	0	0
c:Oligohymenophorea	o:Oligohymenophorea_X	s:Oligohymenophorea_XXX_sp.	hetero	hetero	14	16	4	2	11	4	7	10	5	0	63	14	323	0	6	6	9	4	6	4	43	5	18	63	10	27	20	7	22	7
c:Oligohymenophorea	o:Oligohymenophorea_X	s:Oligohymenophorea_XXX_sp.	hetero	hetero	0	41	132	0	6	57	486	3	0	69	0	1	0	52	0	0	0	0	0	0	0	0	0	0	0	0	0	0	0	0
c:Oligohymenophorea	o:Oligohymenophorea_X	s:Oligohymenophorea_XXX_sp.	hetero	hetero	0	23	1	1	4	0	0	0	0	0	5	0	8	0	0	0	0	0	0	0	0	0	1	0	0	0	0	0	0	0
c:Oligohymenophorea	o:Peniculia	s:Paramecium_nephridiatum	hetero	hetero	0	2	0	0	0	0	1	0	0	0	0	1	720	0	0	0	0	0	0	0	0	1	0	0	0	0	0	0	0	0
c:Oligohymenophorea	o:Oligohymenophorea_X	s:Pseudocyclidium_longum	hetero	hetero	1	0	0	0	0	0	0	1	0	0	0	0	0	0	0	0	0	0	0	0	0	0	0	0	1	0	0	0	0	0
c:Oligohymenophorea	o:Hymenostomatia	s:Tetrahymenida_X_sp.	hetero	hetero	0	5	0	0	1	0	0	6	0	0	0	0	675	2	15	0	0	0	1	0	4	0	0	2	0	1	0	0	0	0
c:Oligohymenophorea	o:Peritrichia_2	s:Sessilida_X_sp.	hetero	hetero	0	1	0	0	0	1	0	0	1	0	0	0	1	0	0	0	118	1	0	0	0	6	1	9	117	0	0	3	0	10
c:Oligohymenophorea	o:Hymenostomatia	s:Glaucoma_scintillans	hetero	hetero	0	2	0	0	0	0	0	12	0	0	1	0	615	0	5	0	0	0	0	0	3	0	0	0	0	0	1	0	1	0
c:Oligohymenophorea	o:Oligohymenophorea_X	s:Oligohymenophorea_XXX_sp.	hetero	hetero	1	0	1	0	2	1	0	1	2	1	1	2	4	0	0	0	0	0	545	0	0	1	0	1	0	0	0	0	0	0
c:Oligohymenophorea	o:Scuticociliatia_2	s:Pleuronematida_X_sp.	hetero	hetero	8	16	4	1	1	15	0	6	15	3	0	0	9	2	0	0	0	0	0	0	0	0	0	3	1	0	0	5	7	1
c:Oligohymenophorea	o:Hymenostomatia	s:Tetrahymenida_X_sp.	hetero	hetero	0	2	1	1	0	0	0	0	0	0	0	0	599	0	0	0	0	0	0	0	0	0	0	0	0	0	0	1	0	1
c:Oligohymenophorea	o:Peritrichia_2	s:Vorticella_campanula	hetero	hetero	0	1	0	0	1	0	0	0	0	0	0	0	0	39	0	0	0	0	0	0	0	0	0	1	0	0	0	4	0	0
c:Oligohymenophorea	o:Hymenostomatia	s:Tetrahymenida_X_sp.	hetero	hetero	0	2	0	0	0	0	0	0	0	0	0	0	352	0	1	0	0	0	0	0	0	0	1	0	0	0	0	0	0	0
c:Oligohymenophorea	o:Peritrichia_2	s:Sessilida_X_sp.	hetero	hetero	0	0	0	0	0	1	0	0	0	1	0	0	3	1	0	0	0	0	0	0	0	0	0	0	0	0	0	1	0	0
c:Oligohymenophorea	o:Oligohymenophorea_X	s:Oligohymenophorea_XXX_sp.	hetero	hetero	0	12	0	0	3	0	3	1	0	0	0	0	0	2	0	0	0	0	1	0	0	0	1	0	0	0	0	0	0	0
c:Oligohymenophorea	o:Oligohymenophorea_X	s:Oligohymenophorea_XXX_sp.	hetero	hetero	0	0	1	0	3	0	0	0	0	0	1	1	1	4	0	0	0	0	0	1	0	0	0	0	0	0	0	0	0	0
c:Oligohymenophorea	o:Hymenostomatia	s:Glaucomidae_X_sp.	hetero	hetero	0	0	1	0	2	0	0	38	0	0	1	0	231	0	0	0	0	0	0	0	0	0	1	0	0	0	0	0	0	0
c:Oligohymenophorea	o:Scuticociliatia_2	s:Cyclidium_plouneouri	hetero	hetero	0	3	0	0	0	0	0	0	0	0	0	7	0	82	0	0	0	0	245	0	1	0	0	0	0	0	0	0	0	0
c:Oligohymenophorea	o:Hymenostomatia	s:Tetrahymenida_X_sp.	hetero	hetero	3	3	4	1	9	2	1	5	3	3	3	10	133	0	2	5	2	0	3	1	1	0	2	3	1	0	3	2	2	8
c:Oligohymenophorea	o:Oligohymenophorea_X	s:Oligohymenophorea_XXX_sp.	hetero	hetero	0	67	6	0	2	3	13	61	0	2	2	1	23	18	2	0	1	0	0	0	0	0	0	0	0	5	0	0	0	1
c:Oligohymenophorea	o:Hymenostomatia	s:Tetrahymenida_X_sp.	hetero	hetero	21	0	0	0	0	0	0	0	1	0	71	0	78	1	0	0	0	0	1	0	0	0	0	8	0	0	0	0	1	0
c:Oligohymenophorea	o:Peniculia	s:Paramecium_sp.	hetero	hetero	0	1	0	0	0	6	0	0	0	0	1	0	187	0	0	0	0	0	0	0	1	0	0	0	0	2	0	0	1	0
c:Oligohymenophorea	o:Peritrichia_2	s:Vaginicolidae_X_sp.	hetero	hetero	0	0	0	0	0	0	0	0	0	0	0	0	0	2	0	0	0	0	0	0	0	0	0	0	0	0	2	1	0	0
c:Oligohymenophorea	o:Peritrichia_2	s:Sessilida_X_sp.	hetero	hetero	0	0	1	0	0	0	0	0	0	0	0	0	154	0	0	0	1	0	0	0	0	0	0	3	0	0	0	0	0	0
c:Oligohymenophorea	o:Hymenostomatia	s:Tetrahymena_australis	hetero	hetero	0	1	0	1	0	0	0	1	0	0	6	1	127	0	3	0	1	0	5	0	1	0	0	0	0	0	0	0	0	0
c:Oligohymenophorea	o:Oligohymenophorea_X	s:Conchophthirus_sp.	hetero	hetero	2	0	0	1	0	0	0	0	0	0	11	0	8	0	0	0	0	0	0	0	0	0	1	1	0	0	1	1	0	0
c:Oligohymenophorea	o:Astomatia	s:Anoplophrya_marylandensis	hetero	hetero	0	0	0	0	90	1	1	0	0	0	0	0	1	0	0	1	0	0	0	0	1	0	1	2	0	1	0	2	0	0
c:Oligohymenophorea	o:Hymenostomatia	s:Ichthyophthirius_multifiliis	hetero	hetero	0	0	0	0	0	0	55	0	0	0	0	0	0	5	0	0	0	0	0	0	0	0	0	0	0	0	0	0	0	0
c:Oligohymenophorea	o:Peritrichia_2	s:Sessilida_X_sp.	hetero	hetero	0	1	0	1	0	0	2	0	0	0	0	0	123	4	0	0	0	0	0	0	0	0	2	0	0	1	0	0	0	0
c:Oligohymenophorea	o:Hymenostomatia	s:Tetrahymenida_X_sp.	hetero	hetero	0	1	0	0	0	0	0	0	0	0	0	0	115	72	0	0	0	0	0	0	0	1	0	0	0	0	0	0	0	0
c:Oligohymenophorea	o:Oligohymenophorea_X	s:Conchophthirus_sp.	hetero	hetero	0	0	0	0	0	0	0	0	0	0	13	20	1	0	0	0	0	0	0	0	0	0	0	0	0	0	2	0	0	0
c:Oligohymenophorea	o:Hymenostomatia	s:Tetrahymenida_X_sp.	hetero	hetero	0	0	0	0	0	0	0	0	0	0	0	0	101	9	1	0	0	0	0	0	0	0	0	1	0	0	0	0	0	0
c:Oligohymenophorea	o:Scuticociliatia_1	s:Philasterida_X_sp.	hetero	hetero	0	76	0	0	1	0	1	0	0	0	0	0	1	0	0	0	0	0	3	0	0	0	1	2	1	0	0	0	0	0
c:Oligohymenophorea	o:Oligohymenophorea_X	s:Oligohymenophorea_XXX_sp.	hetero	hetero	0	1	0	0	0	45	3	3	0	37	1	0	0	0	1	0	0	0	0	0	0	0	0	0	0	0	0	0	0	0
c:Oligohymenophorea	o:Peritrichia_2	s:Sessilida_X_sp.	hetero	hetero	0	0	3	0	0	0	0	0	0	0	0	0	82	1	0	0	0	0	0	0	0	0	0	0	0	0	0	0	0	0
c:Oligohymenophorea	o:OLIGO4	s:OLIGO4_XX_sp.	hetero	hetero	0	0	0	0	0	0	0	0	0	0	0	0	84	0	0	0	0	0	0	0	1	0	0	0	0	0	0	0	0	0
c:Oligohymenophorea	o:Peritrichia_2	s:Sessilida_X_sp.	hetero	hetero	0	0	0	0	0	1	0	0	0	0	0	0	4	3	0	0	1	1	0	0	0	0	0	0	1	0	0	0	0	0
c:Oligohymenophorea	o:Hymenostomatia	s:Ichthyophthirius_multifiliis	hetero	hetero	0	1	0	0	1	0	3	0	0	0	0	0	5	66	0	0	0	0	0	0	0	0	8	0	1	0	0	2	0	0
c:Oligohymenophorea	o:Astomatia	s:Astomatida_X_sp.	hetero	hetero	0	0	0	0	2	0	0	0	0	0	0	0	0	0	0	70	0	0	0	0	0	0	0	1	0	0	0	0	0	0
c:Oligohymenophorea	o:Hymenostomatia	s:Tetrahymenida_X_sp.	hetero	hetero	0	0	0	0	0	0	0	0	0	0	0	0	69	0	0	0	0	0	0	0	0	0	0	0	0	0	0	0	0	0
c:Oligohymenophorea	o:Oligohymenophorea_X	s:Conchophthirus_sp.	hetero	hetero	0	0	0	0	0	0	0	0	0	0	2	0	4	4	0	0	0	0	0	1	0	0	0	0	0	0	0	0	0	0
c:Oligohymenophorea	o:Hymenostomatia	s:Tetrahymenida_X_sp.	hetero	hetero	0	0	0	0	0	0	0	0	0	0	1	0	45	0	1	0	0	0	1	0	0	0	0	1	0	0	0	0	0	0
c:Oligohymenophorea	o:OLIGO8	s:OLIGO8_XX_sp.	hetero	hetero	0	0	0	0	0	0	0	0	0	0	0	0	0	0	35	0	0	0	0	0	0	0	0	0	0	0	0	0	0	0
c:Oligohymenophorea	o:Oligohymenophorea_X	s:Oligohymenophorea_XXX_sp.	hetero	hetero	0	0	0	0	27	0	0	0	0	0	0	0	0	0	0	0	0	0	0	0	0	0	0	0	0	0	0	0	0	0
c:Oligohymenophorea	o:Peniculia	s:Paramecium_sp.	hetero	hetero	0	0	0	0	0	0	0	0	0	0	0	0	19	0	0	0	0	0	1	0	0	0	0	0	0	0	0	0	0	0
c:Oligohymenophorea	o:Hymenostomatia	s:Tetrahymenida_X_sp.	hetero	hetero	2	0	0	3	2	0	0	0	1	1	0	0	3	1	0	0	0	0	0	0	0	0	0	0	0	0	0	0	0	0
c:Phyllopharyngea	o:Suctoria	s:PHYLL_2_X_sp.	hetero	hetero	1	1	2	3	1	3	1	0	0	0	1	2	9	14	1	0	1	0	1	0	1	0	0	2	1	0	0	28	0	1
c:Phyllopharyngea	o:Cyrtophoria_4	s:Trithigmostoma_cucullulus	hetero	hetero	1	18	1	0	1	0	1	0	0	0	0	0	4158	19	0	0	0	0	0	0	0	0	32	182	0	82	0	1	1	1
c:Phyllopharyngea	o:Suctoria	s:Tokophrya_sp.	hetero	hetero	0	6	1	0	1	1	2	7	2	1	0	4	2006	1	0	1	1	0	0	0	0	0	0	1	0	1	0	0	0	0
c:Phyllopharyngea	o:Cyrtophoria_2	s:Chlamydonellopsis_calkinsi	hetero	hetero	0	0	0	2	1	1	2	1	1	0	0	0	0	0	0	0	0	0	1	0	14	0	171	1	0	35	654	635	457	0
c:Phyllopharyngea	o:Suctoria	s:Suctoria_XX_sp.	hetero	hetero	0	2	0	0	1	0	1	3	0	0	0	0	4	0	0	0	0	2	0	0	0	0	1	0	1	0	2	1	0	2
c:Phyllopharyngea	o:Cyrtophoria_2	s:Chlamydonellopsis_calkinsi	hetero	hetero	0	1	0	0	2	0	1	0	4	0	1	0	0	0	0	0	0	0	0	0	95	0	2	0	0	990	0	1	1	1
c:Phyllopharyngea	o:Phyllopharyngea_X	s:Phyllopharyngea_XXX_sp.	hetero	hetero	0	0	0	2	3	0	4	1	0	0	1	1	1	83	1	0	424	0	4	0	0	0	1	2	372	2	0	1	0	0
c:Phyllopharyngea	o:Cyrtophoria_4	s:Chilodonellidae_X_sp.	hetero	hetero	0	0	0	0	0	1	0	0	1	183	0	0	1	0	1	52	2	0	0	0	4	0	215	1	3	220	1	0	0	0
c:Phyllopharyngea	o:Suctoria	s:Suctoria_XX_sp.	hetero	hetero	9	0	0	2	3	0	0	553	1	2	1	0	16	0	0	1	1	1	4	0	0	1	0	0	1	0	0	1	0	1
c:Phyllopharyngea	o:Suctoria	s:Suctoria_XX_sp.	hetero	hetero	0	1	0	0	0	0	0	4	0	0	0	0	23	1	0	1	0	0	0	0	0	0	1	0	0	0	0	3	0	0
c:Phyllopharyngea	o:Suctoria	s:Suctoria_XX_sp.	hetero	hetero	0	0	28	2	20	0	0	369	0	93	0	0	1	0	0	0	0	0	5	0	0	0	0	0	4	0	0	0	0	0
c:Phyllopharyngea	o:Cyrtophoria_4	s:Chilodonellidae_X_sp.	hetero	hetero	0	0	0	1	0	0	1	0	1	8	0	0	1	0	0	5	1	1	0	1	0	0	24	0	0	15	0	0	0	1
c:Phyllopharyngea	o:Cyrtophoria_4	s:Chilodonellidae_X_sp.	hetero	hetero	0	0	2	1	0	0	1	0	0	2	0	1	153	0	0	0	0	0	0	0	0	0	15	74	0	5	0	1	7	0
c:Phyllopharyngea	o:Cyrtophoria_4	s:Chilodonella_sp.	hetero	hetero	0	1	0	0	0	1	0	0	0	3	0	8	162	0	0	0	0	0	0	0	1	0	2	2	0	30	2	0	1	0
c:Phyllopharyngea	o:Cyrtophoria_8	s:Trochilia_sp.	hetero	hetero	1	0	0	0	1	1	0	0	0	0	0	0	2	0	0	0	0	0	0	0	2	0	179	0	0	23	0	0	0	0
c:Phyllopharyngea	o:Suctoria	s:Tokophrya_sp.	hetero	hetero	0	2	0	0	0	0	0	0	1	0	0	0	170	0	0	0	0	0	0	0	0	0	0	0	0	0	0	0	0	0
c:Phyllopharyngea	o:Suctoria	s:Endogenida_2_X_sp.	hetero	hetero	0	1	0	0	0	0	1	6	0	0	2	0	0	46	0	0	0	1	2	0	0	0	0	0	148	1	0	0	0	0
c:Phyllopharyngea	o:Cyrtophoria_2	s:Chlamydonellopsis_sp.	hetero	hetero	0	0	0	31	0	0	0	70	0	11	0	0	1	0	0	0	0	0	0	0	2	0	0	0	1	5	6	2	4	1
c:Phyllopharyngea	o:Suctoria	s:Suctoria_XX_sp.	hetero	hetero	0	0	0	0	0	0	0	0	0	0	0	0	6	32	0	0	0	0	0	0	0	0	0	0	0	0	0	2	0	0
c:Phyllopharyngea	o:Suctoria	s:PHYLL_2_X_sp.	hetero	hetero	1	0	0	0	1	0	0	5	0	1	0	0	16	0	0	0	0	0	0	1	0	0	3	1	1	0	0	1	0	7
c:Phyllopharyngea	o:Synhymenia	s:Orthodonellidae_X_sp.	hetero	hetero	0	0	0	0	75	0	0	0	0	0	0	0	0	27	0	0	0	0	0	0	0	0	0	0	0	0	0	0	0	0
c:Phyllopharyngea	o:Suctoria	s:Endogenida_2_X_sp.	hetero	hetero	0	1	0	0	0	0	0	1	13	1	0	1	1	4	0	0	0	0	0	0	0	1	0	1	1	0	0	0	0	0
c:Phyllopharyngea	o:Cyrtophoria_8	s:Trochilia_sp.	hetero	hetero	0	0	0	1	0	1	0	0	0	0	0	0	2	0	0	0	0	0	0	0	42	0	0	0	0	1	0	0	0	0
c:Phyllopharyngea	o:Cyrtophoria_4	s:Chilodonellidae_X_sp.	hetero	hetero	0	0	0	0	0	0	0	0	0	0	0	5	1	0	0	0	0	0	0	0	0	0	0	0	0	0	0	0	0	0
c:Phyllopharyngea	o:Suctoria	s:Tokophrya_sp.	hetero	hetero	0	0	0	0	0	1	0	1	2	0	0	0	29	0	0	0	0	0	0	0	0	0	1	0	0	0	0	0	0	0
c:Plagiopylea	o:PLAGI1	s:PLAGI1_XX_sp.	hetero	hetero	1	1	1	4	0	12	0	0	0	0	0	0	1	0	0	1	0	0	0	0	0	0	0	0	0	0	0	0	0	0
c:Plagiopylea	o:Plagiopylea_X	s:Epalxella_antiquorum	hetero	hetero	146	0	0	4	0	0	0	28	1	0	0	0	1	0	0	0	0	0	0	0	0	0	0	0	0	0	0	0	0	0
c:Prostomatea_2	o:Prostomatea_2_X	s:Placus_striatus	hetero	hetero	1	1	0	0	0	0	0	0	1	0	2	5	4	0	0	0	0	1	1	0	0	0	0	0	0	0	0	0	0	0
c:Prostomatea_3	o:Prostomatea_3_X	s:Pelagothrix_alveolata	hetero	hetero	0	0	0	0	0	1	0	0	0	0	0	159	3	0	514	0	0	0	0	0	0	0	1	0	0	0	0	1	0	0
c:Prostomatea_3	o:Prostomatea_3_X	s:Holophryidae_X_sp.	hetero	hetero	0	300	0	0	1	0	0	0	0	0	17	0	3	0	3	52	0	0	0	0	0	0	0	0	0	0	0	0	0	0
c:Prostomatea_3	o:Prostomatea_3_X	s:Pelagothrix_alveolata	hetero	hetero	0	13	0	1	0	1	0	0	1	0	11	39	1	0	64	2	0	0	0	0	0	0	0	0	0	0	0	0	0	1
c:Prostomatea_3	o:Prostomatea_3_X	s:Prorodon_teres	hetero	hetero	0	0	0	0	0	0	0	0	0	0	154	0	1	0	0	0	0	0	0	0	0	0	0	0	0	0	0	0	0	0
c:Spirotrichea	o:Strombidiida	s:Strombidium_tropicum	hetero	hetero	2	0	1	1	3	4	4	4	3	1	0	1	4	0	0	2	0	0	0	1	3	1	3	1371	1	549	6612	249	0	3564
c:Spirotrichea	o:Hypotrichia	s:Holosticha_diademata	hetero	hetero	3	5	1	3	4	2	3	1	2	0	1	1	75	0	2	2	15	1	11	1	2	0	2	5496	24	230	2	1	2	1
c:Spirotrichea	o:Hypotrichia	s:Hypotrichia_XX_sp.	hetero	hetero	1	3	0	1	0	0	1	3	0	0	1	3	36	0	0	1	8	1	3	3	1	2	7	4138	12	148	0	1	9	0
c:Spirotrichea	o:Strombidiida	s:Strombidiidae_H_X_sp.	hetero	hetero	1	3	1	4	2	0	1	2	2	0	1	3	10	0	0	1	0	0	2	0	1	0	0	426	2	167	1858	76	1	1055
c:Spirotrichea	o:Hypotrichia	s:Hypotrichia_XX_sp.	hetero	hetero	1	0	2	0	2	1	1	0	0	0	0	406	2	0	0	25	109	0	1	0	0	0	0	20	98	36	2	0	0	0
c:Spirotrichea	o:Hypotrichia	s:Urospinula_succisa	hetero	hetero	0	1	11	4	0	2	0	2	3	2	0	15	13	0	0	2	5	0	11	1	3	3	2	115	2	48	352	12	0	205
c:Spirotrichea	o:Hypotrichia	s:Oxytrichidae_X_sp.	hetero	hetero	0	1	0	0	0	0	1	1	0	0	0	0	1	1	0	0	0	0	2	1	0	0	0	0	1	1	0	6	0	2
c:Spirotrichea	o:Euplotia	s:Aspidisca_sp.	hetero	hetero	0	0	0	0	1	1	1	0	0	0	1	1	168	1	0	0	0	1	1	1	85	0	0	0	1	441	0	0	0	0
c:Spirotrichea	o:Choreotrichida	s:Strombidinopsis_batos	hetero	hetero	0	165	25	18	14	149	0	0	1	92	0	6	1	0	0	0	10	0	0	0	0	0	0	0	4	1	0	0	0	1
c:Spirotrichea	o:Euplotia	s:Aspidisca_sp.	hetero	hetero	1	1	0	1	1	0	0	0	1	0	0	3	3	0	0	0	0	1	8	0	0	1	0	2	0	4	0	2	0	1
c:Spirotrichea	o:Euplotia	s:Aspidisca_sp.	hetero	hetero	0	0	0	0	0	0	0	1	0	0	0	0	4	59	0	0	0	0	402	0	0	0	0	0	0	1	0	0	0	0
c:Spirotrichea	o:Choreotrichida	s:Strobilidiidae_X_sp.	hetero	hetero	0	0	2	0	1	0	0	0	0	0	0	0	0	1	0	0	0	1	2	0	0	0	0	1	0	0	1	1	0	177
c:Spirotrichea	o:Strombidiida	s:Strombidium_guangdongense	hetero	hetero	3	2	1	0	0	0	0	1	2	1	0	1	0	0	0	0	0	0	2	0	0	0	1	72	2	21	217	6	0	124
c:Spirotrichea	o:Hypotrichia	s:Hypotrichia_XX_sp.	hetero	hetero	0	0	200	0	0	0	0	0	0	0	1	38	0	0	0	2	10	0	55	1	0	0	0	37	12	40	0	0	0	0
c:Spirotrichea	o:Hypotrichia	s:Holosticha_diademata	hetero	hetero	1	1	2	0	0	1	0	0	0	1	3	0	7	0	1	1	3	0	3	0	2	1	3	311	2	18	16	3	0	13
c:Spirotrichea	o:Choreotrichida	s:Strobilidium_E_sp.	hetero	hetero	0	0	1	0	0	0	1	0	0	1	0	0	0	128	0	0	1	0	0	0	0	0	0	0	0	0	0	1	1	0
c:Spirotrichea	o:Euplotia	s:Aspidisca_sp.	hetero	hetero	0	0	0	0	1	0	0	1	0	0	0	1	4	84	0	0	0	0	10	1	2	0	0	0	1	31	0	61	0	0
c:Spirotrichea	o:Hypotrichia	s:Cyrtohymena_citrina	hetero	hetero	0	0	0	1	0	0	0	0	0	1	0	0	1	0	0	0	0	1	1	0	2	0	4	8	2	232	18	2	0	4
c:Spirotrichea	o:Choreotrichida	s:Strobilidiidae_C_X_sp.	hetero	hetero	189	0	0	13	0	0	0	1	0	0	0	0	0	0	0	0	0	0	1	0	0	0	0	63	0	2	4	0	0	5
c:Spirotrichea	o:Hypotrichia	s:Uroleptus_pisces	hetero	hetero	0	0	0	0	0	0	0	0	0	0	0	0	4	0	0	0	0	0	0	0	0	0	0	265	0	0	2	0	0	1
c:Spirotrichea	o:Hypotrichia	s:Rubrioxytricha_haematoplasma	hetero	hetero	0	0	0	0	0	0	0	0	0	0	0	0	0	2	0	0	3	0	0	0	0	0	241	0	4	1	0	0	0	0
c:Spirotrichea	o:Euplotia	s:Aspidisca_sp.	hetero	hetero	0	1	1	0	2	0	0	0	0	1	0	0	20	3	0	0	0	0	14	0	7	0	0	1	0	184	0	3	0	0
c:Spirotrichea	o:Hypotrichia	s:Hypotrichia_XX_sp.	hetero	hetero	0	0	0	0	0	0	0	0	0	0	0	1	3	0	0	0	0	0	1	0	0	0	7	6	0	100	2	0	0	1
c:Spirotrichea	o:Hypotrichia	s:Oxytricha_longa	hetero	hetero	0	0	0	0	0	1	0	0	0	0	0	1	0	1	0	0	0	0	0	0	0	0	0	0	0	195	0	0	0	0
c:Spirotrichea	o:Hypotrichia	s:Kahliella_sp.	hetero	hetero	0	1	0	0	0	1	0	0	0	2	0	0	32	0	0	1	0	0	0	0	0	0	3	0	0	0	0	1	0	0
c:Spirotrichea	o:Hypotrichia	s:Kahliella_sp.	hetero	hetero	0	0	0	0	0	0	0	0	0	1	0	0	94	0	0	0	0	0	3	0	0	0	0	0	0	0	0	0	0	0
c:Spirotrichea	o:Choreotrichida	s:Rimostrombidium_D_sp.	hetero	hetero	0	0	0	0	0	0	0	2	0	0	0	0	0	0	0	0	20	0	1	0	0	0	0	1	23	0	0	0	0	0
c:Spirotrichea	o:Hypotrichia	s:Meseres_corlissi	hetero	hetero	0	0	0	0	0	0	0	1	0	89	0	0	2	0	0	0	0	0	3	0	0	0	1	20	0	0	0	0	0	0
c:Spirotrichea	o:Euplotia	s:Aspidisca_sp.	hetero	hetero	0	1	0	0	0	0	0	0	0	0	0	36	1	0	0	0	0	0	0	47	0	0	0	0	0	0	0	0	0	0
c:Spirotrichea	o:Hypotrichia	s:Oxytricha_longa	hetero	hetero	0	0	0	0	0	0	0	0	0	0	0	0	0	0	0	0	0	0	1	0	0	0	0	0	0	109	0	0	0	0
c:Spirotrichea	o:Hypotrichia	s:Hypotrichia_XX_sp.	hetero	hetero	0	0	12	0	0	0	0	0	0	0	0	6	0	2	0	0	3	0	48	0	0	0	0	6	0	7	1	0	0	0
c:Spirotrichea	o:Hypotrichia	s:Oxytricha_granulifera	hetero	hetero	0	0	0	0	0	1	1	0	0	0	0	0	0	1	0	0	11	0	0	0	58	0	13	0	5	0	0	0	0	0
c:Spirotrichea	o:Hypotrichia	s:Hypotrichia_XX_sp.	hetero	hetero	0	0	0	0	0	0	0	1	0	0	0	0	0	0	0	0	0	0	0	0	0	0	0	0	0	0	0	0	0	0
c:Spirotrichea	o:Choreotrichida	s:Strobilidiidae_C_X_sp.	hetero	hetero	34	0	0	0	0	0	0	0	0	0	0	0	0	2	0	0	1	0	0	0	0	1	0	8	0	0	0	0	0	0
c:Spirotrichea	o:Hypotrichia	s:Pseudourostyla_franzi	hetero	hetero	1	6	1	0	1	0	0	0	0	0	1	0	0	0	0	0	0	0	18	2	0	0	0	0	0	2	0	0	0	0
c:Spirotrichea	o:Hypotrichia	s:Deviata_bacilliformis	hetero	hetero	0	0	0	0	0	0	0	0	0	0	0	0	30	0	0	0	0	0	0	0	0	0	0	0	0	1	0	0	0	0
c:Spirotrichea	o:Euplotia	s:Aspidisca_sp.	hetero	hetero	0	0	0	0	0	0	0	0	0	0	0	0	7	1	0	0	0	0	0	1	0	0	0	22	0	0	0	0	0	0
c:Archamoebea	o:Archamoebea_X	s:Entamoeba_moshkovskii	hetero	hetero	0	0	0	0	0	0	1	0	0	0	0	0	75	0	0	0	1	0	0	0	0	0	0	0	0	0	0	0	0	0
c:Variosea	o:Variosea_X	s:Phalansterium_sp.	hetero	hetero	1	0	0	0	0	0	0	1	0	0	0	0	1	0	0	0	0	0	0	0	0	0	0	0	0	0	0	0	0	0
c:Variosea	o:Variosea_X	s:Variosea_XXX_sp.	hetero	hetero	0	1	0	0	0	0	0	0	0	0	0	0	0	24	0	0	0	0	0	0	0	0	0	0	0	0	0	0	0	0
c:Monothalamids	o:Monothalamids_Clade-Y	s:Monothalamids_Clade-Y_XX_sp.	hetero	hetero	4	42	14	4	200	18	0	20	0	265	0	1	0	0	1	0	0	0	1	0	0	0	0	1	0	0	0	0	0	0
c:Planomonadida	o:Planomonadidae	s:Micronuclearia_podoventralis	hetero	hetero	2	8	666	459	940	221	0	155	168	1266	2	0	2	0	0	1	15	2	29	0	1	0	500	5	16	0	0	0	0	0
c:Planomonadida	o:Planomonadidae	s:Micronuclearia_podoventralis	hetero	hetero	0	121	103	30	36	91	0	2	88	208	0	0	0	0	0	1	0	0	8	1	0	0	0	0	0	0	0	0	0	0
c:Planomonadida	o:Planomonadidae	s:Micronuclearia_podoventralis	hetero	hetero	0	88	24	8	10	25	0	27	536	68	2	0	0	1	0	0	1	0	0	0	0	1	0	0	0	0	0	0	0	0
c:Planomonadida	o:Planomonadidae	s:Planomonadidae_Group-1_X_sp.	hetero	hetero	0	0	0	0	0	0	0	0	1	0	1	0	0	0	0	0	0	0	0	0	0	0	0	0	0	0	0	1	0	0
c:Planomonadida	o:Planomonadidae	s:Planomonadidae_Group-1_X_sp.	hetero	hetero	0	0	0	0	61	1	0	2	78	2	0	0	1	0	0	0	0	0	0	0	0	0	0	0	0	0	0	0	1	0
c:Planomonadida	o:Planomonadidae	s:Micronuclearia_podoventralis	hetero	hetero	0	5	0	47	0	13	0	0	0	5	0	0	2	0	0	0	0	0	0	0	0	0	0	1	0	0	0	0	0	0
c:Planomonadida	o:Planomonadidae	s:Micronuclearia_podoventralis	hetero	hetero	0	66	0	0	0	0	0	0	0	2	0	0	0	0	0	0	0	0	0	0	0	0	0	0	0	0	0	0	1	0
c:Planomonadida	o:Planomonadidae	s:Micronuclearia_podoventralis	hetero	hetero	0	0	7	4	5	4	1	3	0	12	0	0	0	0	0	0	0	0	0	0	0	0	1	0	0	0	0	0	0	0
c:Planomonadida	o:Planomonadidae	s:Rigifila_ramosa	hetero	hetero	0	0	23	0	0	1	0	0	0	0	0	0	0	0	0	0	0	0	0	0	0	0	0	0	0	1	0	0	0	0
c:Discosea-Flabellinia	o:Vannellida	s:Vannellida_XX_sp.	hetero	hetero	0	0	0	1	0	0	0	2	0	0	0	0	0	0	0	1	1	0	1182	0	0	0	0	0	0	0	1	0	0	0
c:Discosea-Flabellinia	o:Vannellida	s:Ripella_sp.	hetero	hetero	0	0	0	0	2	0	0	0	0	0	0	0	11	0	0	0	0	0	0	0	0	0	0	1	0	0	0	0	0	0
c:Discosea-Flabellinia	o:Vannellida	s:Ripella_sp.	hetero	hetero	0	1	0	0	1	0	0	0	1	0	0	0	287	0	0	0	0	0	2	0	107	0	1	1	1	3	4	0	0	1
c:Discosea-Flabellinia	o:Vannellida	s:Ripella_sp.	hetero	hetero	0	0	0	0	0	0	0	0	0	0	0	0	30	1	0	0	0	0	0	0	532	0	0	0	0	1	0	0	0	0
c:Discosea-Flabellinia	o:Dactylopodida	s:Pseudoparamoeba_pagei	hetero	hetero	0	0	0	0	85	250	0	104	1	0	0	0	0	0	1	0	0	0	0	0	0	0	0	0	0	1	0	0	0	0
c:Discosea-Flabellinia	o:Vannellida	s:Ripella_sp.	hetero	hetero	0	2	1	1	2	1	1	1	0	0	0	0	202	2	0	1	0	0	0	0	36	0	2	0	0	0	1	1	0	1
c:Discosea-Flabellinia	o:Vannellida	s:Ripella_sp.	hetero	hetero	0	0	0	0	1	0	0	0	0	0	0	0	214	0	0	0	0	1	0	0	24	0	0	0	0	0	0	0	0	0
c:Discosea-Flabellinia	o:Vannellida	s:Ripella_sp.	hetero	hetero	0	0	1	0	0	0	0	0	0	0	0	0	70	0	0	0	0	0	0	0	0	0	0	0	0	130	0	11	0	0
c:Discosea-Flabellinia	o:Vannellida	s:Ripella_sp.	hetero	hetero	0	1	0	0	0	0	0	0	0	0	0	0	175	1	0	0	0	0	0	0	0	0	0	0	0	0	0	0	0	1
c:Discosea-Flabellinia	o:Vannellida	s:Ripella_sp.	hetero	hetero	0	1	0	0	0	0	0	0	0	0	0	0	109	0	0	0	0	0	0	0	0	0	0	0	0	0	0	0	0	0
c:Discosea-Flabellinia	o:Vannellida	s:Ripella_sp.	hetero	hetero	0	0	0	0	0	0	0	0	0	0	0	0	80	0	0	0	0	0	0	0	6	0	0	0	0	1	0	0	0	0
c:Discosea-Flabellinia	o:Vannellida	s:Ripella_sp.	hetero	hetero	0	0	0	0	0	0	0	0	0	0	0	0	81	0	0	0	0	0	0	0	9	1	0	0	0	1	0	1	0	0
c:Discosea-Flabellinia	o:Vannellida	s:Ripella_sp.	hetero	hetero	0	0	0	0	0	0	0	0	0	0	0	0	83	0	0	0	0	0	0	0	0	0	0	0	0	0	0	0	0	0
c:Discosea-Flabellinia	o:Vannellida	s:Ripella_sp.	hetero	hetero	0	0	0	0	0	0	0	0	0	1	0	0	71	1	0	0	0	0	0	0	6	0	0	0	0	0	0	0	0	0
c:Discosea-Flabellinia	o:Vannellida	s:Ripella_sp.	hetero	hetero	0	0	0	0	0	0	0	0	0	0	0	0	77	0	0	0	0	0	0	0	0	0	0	0	0	0	0	0	0	0
c:Discosea-Flabellinia	o:Vannellida	s:Ripella_sp.	hetero	hetero	0	0	0	0	0	0	0	0	0	0	0	0	71	0	0	0	0	0	0	0	0	0	0	0	0	0	0	0	0	0
c:Discosea-Flabellinia	o:Vannellida	s:Ripella_sp.	hetero	hetero	0	0	0	0	0	0	0	0	0	0	0	0	61	0	0	0	0	0	0	0	1	0	0	0	0	0	0	0	0	0
c:Discosea-Flabellinia	o:Vannellida	s:Ripella_sp.	hetero	hetero	0	0	0	0	0	0	0	0	0	0	0	0	42	1	0	0	0	0	0	0	1	0	0	0	0	3	0	0	0	0
c:Discosea-Flabellinia	o:Vannellida	s:Ripella_sp.	hetero	hetero	0	2	0	0	0	0	0	0	0	0	0	0	52	0	0	0	0	0	0	0	0	0	0	0	0	0	0	0	1	0
c:Discosea-Flabellinia	o:Vannellida	s:Ripella_sp.	hetero	hetero	0	0	0	0	0	0	0	0	0	0	0	0	53	0	0	0	1	0	0	0	0	0	0	0	0	0	0	0	0	0
c:Discosea-Flabellinia	o:Vannellida	s:Ripella_sp.	hetero	hetero	0	0	0	0	0	0	0	0	0	0	0	0	44	0	0	0	0	0	0	0	9	0	0	0	0	0	0	0	0	0
c:Discosea-Flabellinia	o:Vannellida	s:Ripella_sp.	hetero	hetero	0	0	0	0	0	0	0	0	0	0	0	0	49	0	0	0	0	0	0	0	0	0	0	0	0	0	0	0	0	0
c:Discosea-Flabellinia	o:Vannellida	s:Ripella_sp.	hetero	hetero	0	0	0	0	0	0	0	0	0	0	0	0	49	0	0	0	0	0	0	0	0	0	0	0	0	0	0	0	0	0
c:Discosea-Flabellinia	o:Dactylopodida	s:Paramoeba_perurans	hetero	hetero	0	0	0	0	10	0	0	32	0	1	0	0	0	0	0	0	0	0	1	0	0	0	0	0	0	0	0	0	0	0
c:Discosea-Flabellinia	o:Vannellida	s:Vannella_sp.	hetero	hetero	0	0	0	0	0	0	0	0	0	0	0	0	0	1	0	0	0	0	1	0	0	0	0	0	0	0	0	0	0	0
c:Discosea-Flabellinia	o:Vannellida	s:Ripella_sp.	hetero	hetero	0	1	0	0	0	0	0	0	0	0	0	0	33	0	0	0	0	0	0	0	0	0	0	0	0	0	0	0	0	0
c:Discosea-Flabellinia	o:Vannellida	s:Ripella_sp.	hetero	hetero	0	0	0	0	0	0	0	0	0	0	0	0	8	0	0	0	0	0	0	0	0	1	0	0	0	3	0	21	0	0
c:Discosea-Flabellinia	o:Vannellida	s:Ripella_sp.	hetero	hetero	0	0	0	0	0	0	0	0	0	0	0	0	33	0	0	0	0	0	0	0	0	0	0	0	0	0	0	0	0	0
c:Discosea-Flabellinia	o:Vannellida	s:Ripella_sp.	hetero	hetero	0	0	0	0	0	0	0	0	0	0	0	0	33	0	0	0	0	0	0	0	0	0	0	0	0	0	0	0	0	0
c:Discosea-Flabellinia	o:Vannellida	s:Ripella_sp.	hetero	hetero	0	0	0	0	0	0	0	0	0	0	0	0	30	0	0	0	0	0	0	0	0	0	0	0	0	0	0	0	0	0
c:Discosea-Flabellinia	o:Vannellida	s:Ripella_sp.	hetero	hetero	0	0	0	0	0	0	0	0	0	0	0	0	27	0	0	0	0	0	0	0	0	0	0	0	0	0	0	0	0	0
c:Discosea-Flabellinia	o:Vannellida	s:Ripella_sp.	hetero	hetero	0	0	0	0	0	0	0	0	0	0	0	0	14	0	0	0	0	0	0	0	0	0	0	0	0	0	0	0	0	0
c:Discosea-Longamoebia	o:Dermamoebida	s:Mayorella_sp.	hetero	hetero	0	0	0	0	0	0	0	0	0	0	0	0	0	0	0	0	0	0	0	0	1	0	173	0	0	0	0	0	0	0
c:Lobosa_X	o:Himatismenida	s:Squamamoeba_japonica	hetero	hetero	0	0	1	0	1	1	0	0	0	0	1	1	0	0	0	0	0	0	0	1	0	0	0	0	0	0	1	0	0	0
c:Lobosa_X	o:Himatismenida	s:Cochliopodium_spiniferum	hetero	hetero	0	0	0	0	0	0	0	1	0	0	0	0	0	0	0	1	0	0	0	0	0	0	0	41	0	0	1	0	0	0
c:Lobosa_X	o:Lobosa_XX	s:LKM74-lineage_X_sp.	hetero	hetero	0	0	0	0	0	0	0	0	23	0	0	0	0	0	0	0	0	0	0	0	0	0	0	0	0	0	0	0	0	0
c:Tubulinea	o:Euamoebida	s:Copromyxa_protea	hetero	hetero	0	1	1	2	2	2	2	1	1	0	3	0	0	0	0	0	1	0	0	1	0	0	2	1	0	372	1	23	0	0
c:Tubulinea	o:Nolandida	s:Nolandellidae_X_sp.	hetero	hetero	0	0	3	0	2	207	0	0	0	1	0	0	2	0	0	0	0	0	0	0	0	0	1	2	0	0	0	1	1	0
c:Tubulinea	o:Nolandida	s:Nolandellidae_X_sp.	hetero	hetero	0	0	26	0	1	185	0	0	0	0	1	0	1	0	0	0	0	0	0	1	1	0	0	0	0	0	1	0	0	0
c:Tubulinea	o:Nolandida	s:Nolandellidae_X_sp.	hetero	hetero	1	61	29	1	1	0	0	9	23	18	1	0	0	0	1	0	2	0	0	0	0	0	0	0	0	0	1	1	0	8
c:Tubulinea	o:Arcellinida	s:Argynnia_dentistoma	hetero	hetero	0	0	38	0	9	21	0	8	0	14	0	0	0	0	0	0	0	0	0	0	0	0	0	1	0	0	1	0	0	1
c:Tubulinea	o:Euamoebida	s:LOS7N/I-lineage_X_sp.	hetero	hetero	0	0	0	0	0	0	0	0	0	0	0	0	0	0	0	0	0	0	0	0	78	0	0	0	0	0	0	0	0	0
c:Tubulinea	o:Leptomyxida	s:Rhizamoeba-saxonica-lineage_X_sp.	hetero	hetero	0	0	0	0	0	0	1	0	0	0	0	0	0	0	0	0	0	0	0	0	0	0	0	0	0	1	0	0	0	0
c:Tubulinea	o:Tubulinea_X	s:Tubulinea_XXX_sp.	hetero	hetero	0	1	0	0	1	0	0	0	1	0	0	2	0	0	1	2	0	0	1	0	1	0	0	0	0	0	0	1	0	1
c:Tubulinea	o:Arcellinida	s:Argynnia_dentistoma	hetero	hetero	0	0	1	0	0	0	0	0	1	30	0	0	0	0	0	0	0	0	0	0	1	0	0	0	0	0	1	0	0	0
c:Tubulinea	o:Euamoebida	s:Glaeseria_mira	hetero	hetero	0	0	0	0	0	0	0	1	0	0	0	0	0	0	0	0	0	0	0	0	1	0	0	0	0	0	0	0	0	0
c:Labyrinthulea	o:Thraustochytriales	s:Thraustochytriaceae_X_sp.	hetero	hetero	17	6	1	2	4	0	0	0	5	0	0	2	1172	0	2	0	8	0	0	12	0	0	1	448	4	5	1	0	0	0
c:Labyrinthulea	o:Labyrinthulales	s:Labyrinthulaceae_X_sp.	hetero	hetero	68	0	0	0	0	37	0	0	87	1	1	2	10	0	0	0	0	0	0	0	0	0	0	6	0	2	0	0	0	0
c:Labyrinthulea	o:Thraustochytriales	s:Thraustochytriaceae_X_sp.	hetero	hetero	0	0	0	0	0	0	0	0	0	0	0	1	38	0	0	0	0	0	0	0	1	0	1	148	0	0	0	0	0	0
c:Labyrinthulea	o:Thraustochytriales	s:Thraustochytriaceae_X_sp.	hetero	hetero	0	0	0	0	0	1	0	0	0	0	0	0	21	0	0	0	0	0	0	0	0	0	1	29	0	2	0	0	0	0
c:Labyrinthulea	o:Labyrinthulales	s:Labyrinthulaceae_X_sp.	hetero	hetero	0	1	0	0	2	0	0	0	2	0	4	0	0	0	0	0	0	1	0	0	0	0	0	0	3	2	1	0	0	1
c:Labyrinthulea	o:Labyrinthulales	s:Labyrinthulaceae_X_sp.	hetero	hetero	0	0	0	0	1	59	2	0	1	0	0	1	0	0	0	0	0	1	2	0	0	0	0	1	0	1	1	0	0	1
c:Labyrinthulea	o:Thraustochytriales	s:Thraustochytriaceae_X_sp.	hetero	hetero	0	1	0	0	0	0	0	0	0	0	0	0	69	0	0	0	0	0	0	0	0	0	0	9	0	0	0	0	0	0
c:Labyrinthulea	o:Thraustochytriales	s:Thraustochytriaceae_X_sp.	hetero	hetero	0	0	0	0	0	0	0	0	0	0	0	0	1	0	0	0	0	0	0	0	0	0	0	1	0	0	0	0	0	0
c:Labyrinthulea	o:Thraustochytriales	s:Thraustochytriaceae_X_sp.	hetero	hetero	0	1	0	0	1	0	0	0	1	0	0	0	2	0	0	0	0	0	0	0	0	0	0	1	0	0	0	0	0	0
c:Oomycota	o:Oomycota_X	s:Oomycota_XXX_sp.	hetero	hetero	0	1	0	1	0	0	2	1	0	0	0	0	0	0	0	0	1	0	46	0	10	1	0	1351	0	0	686	1	0	0
c:Oomycota	o:Oomycota_X	s:Chlamydomyzium_sp.	hetero	hetero	0	5	1	0	0	2	0	0	1	1	0	1	1678	0	0	0	0	0	1	0	2	0	1	3	0	0	0	0	1	1
c:Oomycota	o:Oomycota_X	s:Pythium_monospermum	hetero	hetero	0	0	0	0	0	0	1	0	0	0	0	0	1218	0	0	1	2	0	0	2	0	0	0	284	1	0	0	0	0	1
c:Oomycota	o:Oomycota_X	s:Aphanomyces_sp.	hetero	hetero	1	0	0	2	0	1	0	3	6	41	0	17	92	0	0	3	2	0	0	1	315	0	28	119	1	6	0	0	0	0
c:Oomycota	o:Oomycota_X	s:Oomycota_XXX_sp.	hetero	hetero	0	0	0	2	1	0	0	0	0	0	0	0	11	0	0	1	0	0	0	0	1	139	0	617	0	0	17	0	0	0
c:Oomycota	o:Oomycota_X	s:Aphanomyces_sp.	hetero	hetero	1	4	3	1	0	0	2	9	0	3	0	1	134	0	0	6	0	0	1	0	25	0	108	267	0	24	0	0	0	0
c:Oomycota	o:Oomycota_X	s:Leptolegnia_sp.	hetero	hetero	0	0	0	0	0	0	0	4	0	0	0	0	133	0	0	0	0	0	0	0	0	0	130	240	0	39	0	0	0	0
c:Oomycota	o:Oomycota_X	s:Pythium_adhaerens	hetero	hetero	0	0	0	1	0	1	0	0	0	0	0	0	18	0	1	0	117	0	0	174	0	0	21	10	121	1	1	0	0	0
c:Oomycota	o:Oomycota_X	s:Leptolegnia_sp.	hetero	hetero	0	0	0	0	0	0	0	31	0	0	0	0	43	0	1	0	0	0	1	0	0	0	280	64	0	5	0	0	0	0
c:Oomycota	o:Oomycota_X	s:Oomycota_XXX_sp.	hetero	hetero	0	0	0	0	0	3	1	1	0	0	0	0	25	0	0	2	2	0	4	1	0	0	4	212	0	1	79	0	1	0
c:Oomycota	o:Oomycota_X	s:Lagenidium_sp.	hetero	hetero	0	0	0	0	0	0	0	0	0	0	0	1	270	0	0	0	7	0	0	6	0	0	0	56	6	1	0	0	1	0
c:Oomycota	o:Oomycota_X	s:Lagenidium_sp.	hetero	hetero	0	1	0	0	0	0	0	1	0	1	0	0	147	0	0	2	4	0	3	4	4	1	24	51	3	3	9	0	0	1
c:Oomycota	o:Oomycota_X	s:Aphanomyces_sp.	hetero	hetero	0	0	0	0	0	0	0	0	0	0	0	0	0	0	0	0	0	0	1	0	0	0	264	0	0	0	0	0	0	0
c:Oomycota	o:Oomycota_X	s:Pythium_deliense	hetero	hetero	0	0	0	0	0	0	0	0	0	0	1	0	37	0	0	0	2	0	63	5	0	0	0	19	4	0	1	0	0	0
c:Oomycota	o:Oomycota_X	s:Leptomitales_X_sp.	hetero	hetero	0	0	0	0	1	0	0	0	0	0	0	3	36	0	0	5	0	0	0	0	0	0	0	6	0	0	2	0	0	0
c:Oomycota	o:Oomycota_X	s:Lagenidium_callinectes	hetero	hetero	1	0	0	0	1	1	0	0	0	0	0	0	0	0	0	0	0	1	0	0	0	0	0	250	0	0	0	0	0	0
c:Oomycota	o:Oomycota_X	s:Peronosporales_X_sp.	hetero	hetero	0	0	0	0	0	0	0	0	0	0	0	1	35	0	0	136	0	1	0	0	1	0	11	14	0	3	1	0	0	0
c:Oomycota	o:Oomycota_X	s:Oomycota_XXX_sp.	hetero	hetero	0	0	0	0	0	0	0	0	0	0	0	0	0	0	0	0	0	0	0	0	0	0	0	0	0	0	0	0	0	0
c:Oomycota	o:Oomycota_X	s:Lagenidium_sp.	hetero	hetero	0	0	0	0	0	0	0	0	0	0	0	0	137	0	0	0	0	0	0	0	0	0	0	36	0	0	0	0	0	1
c:Oomycota	o:Oomycota_X	s:Phytopythium_sp.	hetero	hetero	2	3	0	0	2	26	0	0	0	0	0	2	15	0	3	0	3	0	0	2	0	0	0	2	3	3	4	0	0	20
c:Oomycota	o:Oomycota_X	s:Oomycota_XXX_sp.	hetero	hetero	1	0	0	0	0	0	0	0	52	3	0	0	0	0	0	0	0	0	0	0	0	0	0	0	0	0	0	0	0	0
c:Oomycota	o:Oomycota_X	s:Chlamydomyzium_sp.	hetero	hetero	0	0	0	0	0	0	1	0	0	0	0	0	6	2	0	0	0	0	0	0	0	0	0	3	0	0	0	0	0	0
c:Oomycota	o:Oomycota_X	s:Aphanomyces_sp.	hetero	hetero	0	0	0	0	0	0	0	0	0	3	0	3	0	0	0	0	0	0	0	0	5	0	0	0	0	0	0	0	0	0
c:Oomycota	o:Oomycota_X	s:Oomycota_XXX_sp.	hetero	hetero	0	0	0	0	0	0	1	0	0	0	0	0	1	0	0	0	0	0	1	18	0	0	0	0	0	0	0	0	0	0
c:Oomycota	o:Oomycota_X	s:Pythium_grandisporangium	hetero	hetero	0	0	0	0	0	0	0	0	21	0	0	0	0	0	0	0	0	0	0	0	0	0	1	1	0	0	1	0	0	0
c:Oomycota	o:Oomycota_X	s:Oomycota_XXX_sp.	hetero	hetero	0	0	0	0	0	0	0	0	0	0	0	0	0	0	0	0	0	0	0	0	0	0	0	0	0	0	0	0	0	0
c:Oomycota	o:Oomycota_X	s:Lagenidium_sp.	hetero	hetero	0	0	0	0	0	0	0	0	0	0	1	0	0	0	0	0	0	0	0	0	0	0	0	0	0	0	0	0	0	0
c:Oomycota	o:Oomycota_X	s:Pythium_monospermum	hetero	hetero	0	0	0	0	0	0	0	0	0	0	0	0	9	0	0	0	0	0	0	0	0	0	0	0	0	0	0	0	0	0
c:Stramenopiles_XX	o:Stramenopiles_XXX	s:Stramenopiles_XXXXX_sp.	hetero	hetero	0	0	0	0	0	0	0	0	0	0	0	0	1	0	0	0	0	0	0	0	0	0	1	0	0	0	0	0	0	1
c:Telonemia_X	o:Telonemia_XX	s:Telonemia-Group-1_X_sp.	hetero	hetero	143	474	261	131	557	0	0	521	313	51	0	0	0	0	0	0	0	1	0	0	0	0	0	1	0	1	0	0	0	0
c:Telonemia_X	o:Telonemia_XX	s:Telonemia-Group-2_X_sp.	hetero	hetero	3	9	5	4	6	25	6	9	10	3	5	11	3	0	3	6	8	1	5	5	23	1	4	9	2	14	7	4	3	1
Annelida	o:Annelida_X	s:Annelida_XXX_sp.	hetero	Metazoa	6808	2914	1887	1663	4431	687	3026	7155	1938	1395	4105	1321	6598	0	3628	8159	630	2114	1057	153	8	8	25	20	502	8	15	12	12	20
Annelida	o:Annelida_X	s:Tubificoides_swirencowi	hetero	Metazoa	5382	2230	1580	1280	3335	583	2409	5802	1342	975	3146	1095	5409	0	2828	6765	432	1622	1144	121	13	8	18	26	364	11	17	29	16	36
Annelida	o:Annelida_X	s:Eclipidrilus_frigidus	hetero	Metazoa	1506	314	3329	1365	9404	4019	2983	11167	1155	826	12	35	16	1	37	61	6	1	31	4	4	5	5	13	666	6	4	43	2	11
Annelida	o:Annelida_X	s:Criodrilus_lacuum	hetero	Metazoa	3	12	6	24	7	11	6	27	1	4	828	13	9	0	5774	574	30	98	2	106	4	2	1	6	29	4	1	4	5	10
Annelida	o:Annelida_X	s:Eclipidrilus_frigidus	hetero	Metazoa	778	162	1490	698	4962	2137	1610	6313	599	409	3	3	8	3	6	8	1	5	8	0	7	0	9	9	333	2	3	20	3	4
Annelida	o:Annelida_X	s:Dina_lineata	hetero	Metazoa	5	14	4	14	11	11	5	15	5	3	7	7	9	0	3	4	4	1	10	4	3	2	3	7	1	7	5	1	3	6
Annelida	o:Annelida_X	s:Eiseniona_gerardoi	hetero	Metazoa	1	3	0	72	7	8	0	249	0	2	353	4	6	0	2542	214	446	43	3	1653	2	1	3	0	374	1	0	6	0	3
Annelida	o:Annelida_X	s:Dina_lineata	hetero	Metazoa	8	7	10	6	5	6	7	9	1	1	3	1	11	0	3	2	1	1	1	0	2	1	5	4	4	2	1	2	1	5
Annelida	o:Annelida_X	s:Annelida_XXX_sp.	hetero	Metazoa	676	312	184	178	440	87	305	776	194	122	404	186	662	0	330	788	62	201	228	21	5	4	5	6	49	1	2	8	2	2
Annelida	o:Annelida_X	s:Annelida_XXX_sp.	hetero	Metazoa	400	141	145	102	361	92	219	466	114	49	118	58	345	0	119	382	35	119	92	7	1	2	3	3	38	2	2	1	4	1
Annelida	o:Annelida_X	s:Stylaria_sp.	hetero	Metazoa	4	1	5	3	46	31	3	269	10	70	188	176	45	0	178	1864	2	1	238	14	1	0	1	2	5	0	0	1	1	1
Annelida	o:Annelida_X	s:Criodrilus_lacuum	hetero	Metazoa	2	2	2	2	3	2	5	2	2	2	183	4	0	0	1212	116	3	26	0	9	2	0	0	1	5	0	0	1	0	0
Annelida	o:Annelida_X	s:Lutodrilus_multivesiculatus	hetero	Metazoa	2	0	2	1	8	5	2	5	2	1	115	3	7	0	879	5	1	1	2	1	0	3	1	0	1	0	0	1	1	0
Annelida	o:Annelida_X	s:Eiseniona_gerardoi	hetero	Metazoa	2	2	4	137	3	2	2	377	2	2	2	2	6	6	2	1	765	0	2	2568	1	0	2	2	709	0	0	12	0	2
Annelida	o:Annelida_X	s:Eclipidrilus_frigidus	hetero	Metazoa	188	46	370	149	971	434	319	1142	124	106	20	18	7	0	22	32	3	0	11	0	0	0	3	5	65	1	0	6	0	1
Annelida	o:Annelida_X	s:Lumbricillus_lineatus	hetero	Metazoa	0	8	1	1	0	1	0	1	1	0	0	1	2874	0	0	0	0	0	1	0	0	0	1	651	0	0	0	0	0	1
Annelida	o:Annelida_X	s:Criodrilus_lacuum	hetero	Metazoa	3	3	0	1	2	2	1	3	1	3	116	3	1	0	735	72	19	17	1	52	3	1	0	1	15	1	0	1	3	1
Annelida	o:Annelida_X	s:Dina_lineata	hetero	Metazoa	4	8	4	3	7	1	4	5	1	2	3	1	8	0	0	4	2	3	2	1	2	0	1	6	1	2	2	2	3	4
Annelida	o:Annelida_X	s:Rhynchelmis_shamanensis	hetero	Metazoa	71	12	194	68	552	222	165	655	64	50	2	1	5	0	0	0	1	0	2	0	1	0	0	2	30	0	1	4	0	1
Annelida	o:Annelida_X	s:Stylaria_lacustris	hetero	Metazoa	8	2	7	6	19	11	9	39	4	10	18	533	287	0	18	27	0	1	1014	2	0	1	0	0	3	1	0	0	0	0
Annelida	o:Annelida_X	s:Epirodrilus_pygmaeus	hetero	Metazoa	181	87	59	54	120	11	80	146	47	27	105	22	202	0	76	137	15	54	33	5	1	0	1	2	14	0	0	0	0	0
Annelida	o:Annelida_X	s:Tubifex_tubifex	hetero	Metazoa	125	52	45	32	113	22	65	148	51	39	74	18	122	0	74	140	13	41	62	8	1	0	5	8	15	3	3	6	2	5
Annelida	o:Annelida_X	s:Tubificoides_wasselli	hetero	Metazoa	3	3	1	1	6	2	1	2	0	0	1	568	2	0	0	1065	1	2	3	0	0	0	0	0	1	0	0	3	1	0
Annelida	o:Annelida_X	s:Bdellodrilus_illuminatus	hetero	Metazoa	113	46	44	32	96	31	55	161	38	27	66	33	110	0	49	118	15	30	22	3	0	1	0	2	12	2	0	2	0	0
Annelida	o:Annelida_X	s:Criodrilus_lacuum	hetero	Metazoa	0	2	1	0	2	0	1	0	0	0	35	1	0	2	281	13	0	3	1	3	0	0	1	1	2	0	0	0	0	1
Annelida	o:Annelida_X	s:Tubificoides_wasselli	hetero	Metazoa	26	6	56	25	151	86	48	405	26	19	16	23	8	0	46	62	1	3	16	1	2	1	0	1	12	2	2	0	1	1
Annelida	o:Annelida_X	s:Rhynchelmis_shamanensis	hetero	Metazoa	74	19	79	28	178	69	56	228	29	17	20	15	51	0	21	41	2	17	10	2	1	0	0	3	16	1	0	0	2	0
Annelida	o:Annelida_X	s:Criodrilus_lacuum	hetero	Metazoa	1	3	3	5	10	7	2	4	1	3	43	3	3	0	264	46	18	8	3	1	2	1	5	6	8	1	6	6	0	9
Annelida	o:Annelida_X	s:Uncinais_uncinata	hetero	Metazoa	0	0	0	0	2	3	0	5	1	0	1	25	352	0	5	29	112	2	23	6	0	0	0	19	81	0	0	0	0	82
Annelida	o:Annelida_X	s:Lumbricillus_kaloensis	hetero	Metazoa	32	18	11	10	23	3	10	53	8	11	30	9	309	0	24	45	8	21	13	3	1	0	3	35	9	1	0	7	0	2
Annelida	o:Annelida_X	s:Tubificoides_heterochaetus	hetero	Metazoa	43	15	15	9	61	12	17	58	23	10	29	13	36	0	11	35	5	13	99	4	1	0	1	0	8	1	0	2	0	7
Annelida	o:Annelida_X	s:Aeolosoma_sp.	hetero	Metazoa	0	0	0	0	678	0	0	0	0	28	0	0	137	0	1	8	3	0	0	0	0	0	0	0	3	0	0	0	1	5
Annelida	o:Annelida_X	s:Rhynchelmis_shamanensis	hetero	Metazoa	31	10	54	27	79	48	26	81	24	18	24	9	24	0	14	27	11	8	14	7	4	1	4	7	15	3	11	10	3	23
Annelida	o:Annelida_X	s:Enchytraeus_christenseni	hetero	Metazoa	0	0	0	0	0	0	0	0	0	0	0	0	810	0	0	2	0	1	3	0	0	0	0	1	0	0	0	0	0	0
Annelida	o:Annelida_X	s:Criodrilus_lacuum	hetero	Metazoa	13	9	19	7	27	5	12	26	7	5	22	3	13	0	68	35	4	8	47	2	1	0	7	2	4	2	1	2	2	2
Annelida	o:Annelida_X	s:Tubifex_tubifex	hetero	Metazoa	24	11	6	11	23	9	18	106	11	27	74	21	28	0	61	25	3	6	3	12	0	0	0	0	1	0	0	2	0	2
Annelida	o:Annelida_X	s:Eiseniona_gerardoi	hetero	Metazoa	1	0	0	9	0	0	0	38	3	0	9	0	3	0	46	1	44	0	0	219	2	0	0	0	42	0	0	3	0	0
Annelida	o:Annelida_X	s:Criodrilus_lacuum	hetero	Metazoa	2	0	2	1	1	0	1	4	0	1	17	0	2	0	109	10	4	0	4	19	0	0	3	0	3	0	0	1	1	0
Annelida	o:Annelida_X	s:Cernosvitoviella_aggtelekiensis	hetero	Metazoa	5	0	1	4	4	3	0	5	1	518	1	0	1	0	3	3	0	2	0	0	1	0	0	0	1	0	0	0	0	0
Annelida	o:Annelida_X	s:Erpobdella_costata	hetero	Metazoa	2	0	2	1	4	0	3	4	2	2	1	4	0	0	2	3	2	1	3	0	0	2	1	0	1	0	1	3	1	0
Annelida	o:Annelida_X	s:Eclipidrilus_frigidus	hetero	Metazoa	14	4	34	16	88	32	26	128	8	9	2	0	1	0	0	0	0	1	0	0	0	1	0	0	2	0	2	0	0	1
Annelida	o:Annelida_X	s:Orobdella_whitmani	hetero	Metazoa	5	3	1	2	3	1	2	5	0	1	4	1	11	0	2	7	0	5	0	0	0	0	2	0	0	0	0	7	1	0
Annelida	o:Annelida_X	s:Eiseniona_gerardoi	hetero	Metazoa	0	3	1	8	0	2	0	14	1	0	3	0	4	0	7	3	32	0	1	89	0	0	5	1	27	1	0	1	0	0
Annelida	o:Annelida_X	s:Oconnorella_tubifera	hetero	Metazoa	6	2	1	4	12	2	5	7	6	1	3	0	53	0	6	9	6	3	14	2	0	0	3	8	6	1	0	3	0	4
Annelida	o:Annelida_X	s:Annelida_XXX_sp.	hetero	Metazoa	0	0	0	0	0	1	0	0	1	0	0	20	6	0	0	47	0	0	58	0	0	0	0	0	1	0	0	0	1	1
Annelida	o:Annelida_X	s:Tubificoides_wasselli	hetero	Metazoa	14	7	8	1	10	3	4	18	0	2	15	3	13	0	6	20	1	4	5	1	0	0	2	0	0	0	0	0	0	0
Annelida	o:Annelida_X	s:Marionina_clavata	hetero	Metazoa	0	1	0	0	3	0	1	4	0	0	2	0	13	0	2	0	3	1	0	22	0	0	0	2	2	0	0	0	0	0
Annelida	o:Annelida_X	s:Propappus_volki	hetero	Metazoa	0	1	0	1	1	0	2	5	1	3	1	2	2	2	0	30	8	0	3	4	0	0	1	1	4	0	0	0	0	0
Annelida	o:Annelida_X	s:Annelida_XXX_sp.	hetero	Metazoa	0	0	0	0	0	0	0	0	0	0	0	1	1	0	1	0	0	0	0	0	0	0	0	0	0	0	0	0	0	0
Annelida	o:Annelida_X	s:Rhynchelmis_shamanensis	hetero	Metazoa	0	0	0	0	1	0	1	1	0	0	0	0	0	0	0	1	0	0	0	0	0	0	0	0	0	0	0	0	0	0
Arthropoda	o:Crustacea	s:Candona_candida	hetero	Metazoa	28	37	4	18	164	26	6	14	5	5	2	2	11	0	5	4042	81	878	14412	251	4	2	10	4	55	5	6	8	6	9
Arthropoda	o:Crustacea	s:Candona_candida	hetero	Metazoa	17	40	24	14	147	13	8	20	12	11	7	8	16	0	6	2367	64	676	10483	212	4	6	4	4	65	2	1	5	4	11
Arthropoda	o:Crustacea	s:Synurella_ambulans	hetero	Metazoa	6477	4052	2	11170	3206	7	3	4	1090	1650	2	2	7	0	2	0	1	0	3	0	1	1	4	48	1	3	0	1	4	0
Arthropoda	o:Crustacea	s:Eucyclops_serrulatus	hetero	Metazoa	6	7	8	10	12	4	3	8	2	1	1	3	5	0	1	6	2	0	3	4	5	3	1	6679	3	1	5976	2	9782	5
Arthropoda	o:Crustacea	s:Ectocyclops_polyspinosus	hetero	Metazoa	842	698	748	4	1973	197	1185	1046	553	1207	1996	4	6	0	1	528	4	38	2800	341	0	3	4	295	0	1	279	3	429	3
Arthropoda	o:Chelicerata	s:Arachnida_X_sp.	hetero	Metazoa	3	9	2	4	7	9	10	6	3	2	2	6	8	0	1	8	1	0	9	4	3	0	5	1	3	0	1	5749	6	13063
Arthropoda	o:Crustacea	s:Physocypria_nipponica	hetero	Metazoa	2467	19	8	9	297	9	11	11	3	225	2	228	5	0	24	6	2218	1	5	4065	1	7	7	7	1849	3	5	5	2	11
Arthropoda	o:Crustacea	s:Gammarus_sp.	hetero	Metazoa	2	6	6	9	6	8	5	4	5	2	1	0	5	1	4	1	415	2	0	5537	2	9953	3	2	351	1	1	4	5	2
Arthropoda	o:Crustacea	s:Eurycletodes_laticauda	hetero	Metazoa	320	773	1356	343	1693	401	209	378	900	470	3	51	3	0	1	1	327	1	477	61	0	0	3	6	289	1	1	3	1	24
Arthropoda	o:Crustacea	s:Macrocyclops_albidus	hetero	Metazoa	388	291	301	4	760	82	438	451	264	508	741	3	2	0	0	182	3	17	1111	144	4	0	2	998	2	1	954	3	599	1
Arthropoda	o:Crustacea	s:Physocypria_nipponica	hetero	Metazoa	1286	6	0	2	140	5	6	2	0	103	1	92	1	0	2	0	1070	1	0	2282	2	2	0	4	876	1	1	3	3	1
Arthropoda	o:Crustacea	s:Gammarus_nekkensis	hetero	Metazoa	24	13	3	45	17	6	5	2	3	7	4	6	5	0	0	2	246	3	2	3169	2	5471	3	5	251	1	0	2	3	0
Arthropoda	o:Crustacea	s:Gammarus_nekkensis	hetero	Metazoa	24	13	3	45	17	6	5	2	3	7	4	6	5	0	0	2	246	3	2	3169	2	5471	3	5	251	1	0	2	3	0
Arthropoda	o:Crustacea	s:Maxillopoda_X_sp.	hetero	Metazoa	318	612	1042	267	1548	265	175	332	744	431	0	42	1	0	0	0	251	0	410	54	1	0	3	4	237	1	1	9	1	16
Arthropoda	o:Chelicerata	s:Teutonia_cometes	hetero	Metazoa	2	3	1	1	0	1	1	7	4	0	0	2	1	0	0	0	117	1	4	1	1	2443	1	4	102	3	0	13	4	5973
Arthropoda	o:Crustacea	s:Maxillopoda_X_sp.	hetero	Metazoa	2	3	1	4	0	4	1	1	1	2	0	0	38	0	0	3	4	0	0	0	464	0	357	231	0	76	0	5034	1	0
Arthropoda	o:Crustacea	s:Bactrurus_brachycaudus	hetero	Metazoa	1253	816	4	2230	645	2	3	2	223	303	2	1	2	0	0	1	1	0	2	28	1	53	2	9	6	1	3	1	2	0
Arthropoda	o:Crustacea	s:Physocypria_nipponica	hetero	Metazoa	784	2	0	2	82	5	4	2	1	56	0	82	2	1	9	0	635	2	0	1264	0	0	1	1	556	1	0	2	1	0
Arthropoda	o:Crustacea	s:Eucyclops_serrulatus	hetero	Metazoa	1	4	2	0	5	1	0	1	0	0	2	1	1	0	0	0	0	1	0	1	0	0	1	2027	2	0	479	0	3057	3
Arthropoda	o:Crustacea	s:Cyprididae_sp.	hetero	Metazoa	4	4	1	3	18	2	2	8	1	1	3	2	6	0	0	1186	7	94	1369	26	1	1	1	3	7	1	0	5	1	3
Arthropoda	o:Crustacea	s:Candona_candida	hetero	Metazoa	2	9	4	5	17	3	2	1	4	1	2	2	5	0	1	161	11	99	1340	35	2	0	3	1	11	1	0	2	3	1
Arthropoda	o:Crustacea	s:Limnocythere_sp.	hetero	Metazoa	113	1	61	2	9	3	2	3	7	1	1	0	3	1	1	1	152	1	3	218	1	0	384	0	107	0	1	1	1	1
Arthropoda	o:Crustacea	s:Limnocythere_sp.	hetero	Metazoa	134	8	48	6	7	1	8	13	6	6	8	4	17	0	8	16	92	7	3	162	0	1	283	1	97	0	0	0	0	0
Arthropoda	o:Crustacea	s:Chydorus_sphaericus	hetero	Metazoa	0	2	0	0	1	2	2	104	1	2	1	1	0	0	0	0	0	0	0	1	0	2343	0	0	0	1	0	0	1	3
Arthropoda	o:Crustacea	s:Maxillopoda_X_sp.	hetero	Metazoa	299	68	282	10	356	41	58	9	210	283	22	1	2	0	0	3	0	0	28	6	0	0	0	21	0	0	16	0	24	0
Arthropoda	o:Crustacea	s:Limnocythere_sp.	hetero	Metazoa	63	1	36	1	1	2	0	1	3	2	0	0	3	0	0	1	76	0	1	110	0	1	175	0	70	0	0	0	2	0
Arthropoda	o:Crustacea	s:Daphnia_pulex	hetero	Metazoa	0	0	0	1	0	2	11	1467	7	1	0	0	1	0	0	0	0	1	1	2	0	0	0	0	1	0	0	0	2	2
Arthropoda	o:Crustacea	s:Gammarus_roeselii	hetero	Metazoa	0	0	0	1	1	2	0	0	2	0	0	0	0	0	0	2	25	0	0	600	0	766	0	0	26	0	0	0	0	0
Arthropoda	o:Crustacea	s:Cyprididae_sp.	hetero	Metazoa	3	0	1	0	6	0	1	1	0	1	1	0	2	0	1	135	5	38	427	7	0	1	0	0	5	1	0	0	0	2
Arthropoda	o:Crustacea	s:Eucyclops_macruroides	hetero	Metazoa	3	1	2	1	8	1	2	4	1	4	1	0	1	0	0	3	0	1	3	0	1	0	0	377	1	0	309	1	481	0
Arthropoda	o:Crustacea	s:Cyprididae_sp.	hetero	Metazoa	0	0	0	1	3	0	1	0	0	0	0	0	0	30	654	0	1	0	1	2	0	0	0	0	0	1	0	1	1	0
Arthropoda	o:Crustacea	s:Attheyella_crassa	hetero	Metazoa	227	192	0	1	592	0	1	106	0	0	0	0	0	0	0	1	0	1	2	0	0	0	0	4	2	0	0	0	0	0
Arthropoda	o:Crustacea	s:Cyprididae_sp.	hetero	Metazoa	5	0	2	5	9	2	2	4	0	2	0	0	1	0	3	74	1	17	315	11	1	0	8	5	9	1	1	6	0	2
Arthropoda	o:Crustacea	s:Gammarus_ochridensis	hetero	Metazoa	0	3	1	3	3	0	0	1	0	0	0	0	1	0	0	1	52	0	1	221	0	365	0	1	63	0	0	0	1	2
Arthropoda	o:Crustacea	s:Synurella_ambulans	hetero	Metazoa	127	97	2	249	80	0	1	1	21	53	1	0	1	0	0	1	0	0	1	0	1	0	0	0	0	0	0	0	1	1
Arthropoda	o:Crustacea	s:Acanthocyclops_viridis	hetero	Metazoa	2	0	4	0	1	1	1	0	1	4	1	0	0	0	1	0	0	0	2	0	0	0	0	2	0	0	1	0	4	0
Arthropoda	o:Crustacea	s:Ectocyclops_polyspinosus	hetero	Metazoa	28	16	32	5	44	11	31	21	14	31	41	4	6	0	2	11	4	2	66	5	2	1	3	41	2	0	26	7	53	5
Arthropoda	o:Crustacea	s:Itunella_muelleri	hetero	Metazoa	2	4	5	1	1	2	0	0	0	0	0	0	0	0	0	0	1	0	64	0	0	0	0	1	0	0	0	0	0	0
Arthropoda	o:Crustacea	s:Pseudocandona_sp.	hetero	Metazoa	1	2	1	1	2	4	1	2	0	0	1	1	1	0	0	55	1	16	182	5	5	0	1	0	0	0	0	0	0	2
Arthropoda	o:Crustacea	s:Candona_candida	hetero	Metazoa	2	1	0	0	0	1	0	2	0	1	0	2	2	0	0	284	2	4	64	8	1	0	0	2	2	0	0	1	0	0
Arthropoda	o:Crustacea	s:Maxillopoda_X_sp.	hetero	Metazoa	0	6	2	3	10	4	3	5	12	10	4	1	5	0	0	3	3	1	3	0	34	0	23	17	1	3	0	304	2	0
Arthropoda	o:Crustacea	s:Lamproglena_chinensis	hetero	Metazoa	13	15	17	1	30	8	17	11	9	16	23	0	2	0	1	10	0	1	44	4	1	0	0	47	1	1	33	6	62	0
Arthropoda	o:Crustacea	s:Eucyclops_serrulatus	hetero	Metazoa	2	0	0	1	7	0	3	1	0	1	1	1	0	0	0	0	0	0	1	0	0	0	0	129	0	0	129	0	169	0
Arthropoda	o:Crustacea	s:Vestalenula_sp.	hetero	Metazoa	0	0	0	0	1	0	1	0	0	1	1	0	1	0	0	2	1	0	0	0	0	0	0	0	0	0	1	0	0	0
Arthropoda	o:Crustacea	s:Nitokra_hibernica	hetero	Metazoa	0	0	0	0	0	1	0	1	0	0	0	0	0	0	1	0	0	0	172	0	9	0	65	0	1	0	2	132	0	0
Arthropoda	o:Crustacea	s:Ostracoda_X_sp.	hetero	Metazoa	0	0	78	0	21	1	0	0	0	0	1	0	2	2	0	0	0	0	213	0	0	0	0	0	0	0	0	0	0	0
Arthropoda	o:Crustacea	s:Niphargus_fontanus	hetero	Metazoa	31	33	0	54	102	0	1	0	11	51	0	0	0	0	0	1	1	0	0	0	0	1	0	0	0	0	0	0	0	0
Arthropoda	o:Crustacea	s:Candona_candida	hetero	Metazoa	3	0	0	0	1	1	0	0	0	0	0	1	0	0	1	190	3	0	11	8	0	1	0	0	4	0	0	1	0	0
Arthropoda	o:Hexapoda	s:Orthocladius_luteipes	hetero	Metazoa	0	0	0	1	0	0	0	0	0	1	0	0	0	0	0	0	0	0	0	0	3	0	272	0	0	0	0	0	0	0
Arthropoda	o:Chelicerata	s:Ornithodoros_rostratus	hetero	Metazoa	3	216	0	4	2	0	0	0	0	0	0	1	0	0	0	0	7	0	0	9	0	0	1	0	5	1	0	0	0	0
Arthropoda	o:Crustacea	s:Darwinula_stevensoni	hetero	Metazoa	1	0	0	0	0	0	0	0	0	0	0	1	0	0	0	0	0	0	0	0	0	0	0	0	2	0	0	0	0	0
Arthropoda	o:Crustacea	s:Maxillopoda_X_sp.	hetero	Metazoa	33	10	32	1	35	3	5	0	22	37	1	2	0	1	0	0	0	0	0	1	0	0	0	0	0	0	0	0	0	0
Arthropoda	o:Crustacea	s:Macrocyclops_albidus	hetero	Metazoa	1	1	0	1	4	1	1	0	0	1	1	0	1	0	0	0	1	1	2	0	0	0	0	68	0	0	51	0	101	0
Arthropoda	o:Crustacea	s:Neomonoceratina_crispata	hetero	Metazoa	8	2	2	1	1	4	0	2	1	2	2	1	1	0	4	0	8	1	3	3	0	0	15	2	9	2	6	1	2	0
Arthropoda	o:Crustacea	s:Limnocythere_sp.	hetero	Metazoa	6	0	5	1	0	0	0	0	1	0	0	0	0	0	1	0	13	0	0	14	1	1	27	0	10	0	0	0	1	1
Arthropoda	o:Crustacea	s:Maxillopoda_X_sp.	hetero	Metazoa	2	7	4	5	10	5	2	2	8	7	1	1	1	0	3	0	5	0	2	0	29	3	1	7	8	10	10	6	7	0
Arthropoda	o:Crustacea	s:Physocypria_nipponica	hetero	Metazoa	65	0	0	0	6	1	0	0	0	6	0	5	0	0	1	0	11	0	0	15	0	0	0	0	8	0	0	0	0	0
Arthropoda	o:Crustacea	s:Diaphanosoma_sp.	hetero	Metazoa	8	0	21	5	40	4	11	15	19	22	0	0	0	0	0	0	0	0	0	0	0	0	0	0	0	0	0	0	0	0
Arthropoda	o:Crustacea	s:Candona_candida	hetero	Metazoa	0	0	0	0	0	0	0	1	0	0	1	0	0	0	1	1	2	1	2	0	0	0	0	0	0	0	0	1	0	0
Arthropoda	o:Crustacea	s:Nitocra_sp.	hetero	Metazoa	0	0	1	0	0	0	0	0	0	0	0	0	0	0	0	0	0	0	69	0	2	0	18	0	0	0	0	32	0	0
Arthropoda	o:Crustacea	s:Leptodora_kindtii	hetero	Metazoa	0	0	0	0	30	0	0	0	73	0	0	1	0	0	0	0	0	0	0	0	0	0	0	0	0	0	0	0	0	0
Arthropoda	o:Hexapoda	s:Oecetis_avara	hetero	Metazoa	0	0	0	0	0	0	0	0	0	0	0	0	1	0	0	0	1	0	0	0	0	0	0	0	0	76	0	14	0	0
Arthropoda	o:Crustacea	s:Maxillopoda_X_sp.	hetero	Metazoa	1	0	1	0	2	0	0	0	0	3	0	0	0	0	0	1	0	0	0	0	6	0	3	1	1	1	0	55	0	0
Arthropoda	o:Chelicerata	s:Arachnida_X_sp.	hetero	Metazoa	1	0	0	0	1	0	0	1	0	0	0	0	0	0	0	0	2	0	0	1	0	8	0	0	0	1	0	3	0	58
Arthropoda	o:Crustacea	s:Cyprididae_sp.	hetero	Metazoa	2	1	0	0	2	1	1	1	0	0	0	0	0	1	0	14	2	1	14	3	0	0	0	0	0	0	0	0	0	0
Arthropoda	o:Crustacea	s:Physocypria_nipponica	hetero	Metazoa	15	0	0	0	0	0	0	0	0	3	0	0	0	0	0	0	1	0	0	3	0	0	0	3	0	0	1	0	3	0
Other	o:Aphragmophora	s:Sagittidae_sp.	hetero	Metazoa	1	4048	1	27	2	4	2141	3	0	2	1	0	2	0	2	0	0	0	1	0	0	1	1	0	1	1	1	0	1	1
Other	o:Aphragmophora	s:Sagittidae_sp.	hetero	Metazoa	0	0	0	2	1	275	0	0	0	0	0	0	0	0	0	0	0	0	0	0	0	0	0	0	0	0	0	0	0	0
Other	o:Cnidaria_X	s:Craspedacusta_sowerbyi	hetero	Metazoa	0	0	0	0	0	0	0	0	0	0	0	0	1	2	0	0	0	0	0	0	0	0	1	0	0	0	0	0	0	0
Other	o:Craniata_X	s:Tupaia_belangeri	hetero	Metazoa	0	1	0	0	0	0	0	0	1	0	0	0	6	0	0	0	1	1	0	1	0	0	0	0	2	0	0	2	153	113
Other	o:Craniata_X	s:Rutilus_rutilus	hetero	Metazoa	0	0	0	0	0	0	0	0	0	1	0	0	0	0	0	0	0	0	0	1	193	0	0	0	8	0	0	8	2	0
Other	o:Craniata_X	s:Salmo_salar	hetero	Metazoa	2	0	3	41	0	0	0	1	0	0	0	0	0	0	0	0	0	0	0	0	0	0	0	2	1	1	0	0	0	2
Other	o:Ctenophora_X	s:Hormiphora_plumosa	hetero	Metazoa	0	0	0	0	1	0	0	0	0	1	0	1	0	0	0	0	0	0	0	0	0	0	0	0	0	0	0	0	0	0
Gastrotricha	o:Gastrotricha_X	s:Gastrotricha_XXX_sp.	hetero	Metazoa	144	320	654	165	1089	229	1047	442	940	1223	1218	2173	33	0	108	2861	1169	484	5828	995	7	3	5	9	975	3	4	9	3	6
Gastrotricha	o:Gastrotricha_X	s:Chaetonotus_sp.	hetero	Metazoa	127	183	12	10	70	55	2	118	9	41	27	4586	1	0	351	312	5	233	2220	348	1	0	1	2	2	5	1	0	1	1
Gastrotricha	o:Gastrotricha_X	s:Chaetonotus_polyspinosus	hetero	Metazoa	117	247	383	11	425	310	244	957	523	125	37	119	5	0	5	81	47	69	245	41	1	0	4	0	39	1	1	4	1	3
Gastrotricha	o:Gastrotricha_X	s:Chaetonotus_daphnes	hetero	Metazoa	106	316	119	4	242	337	161	115	146	88	2	95	0	0	91	0	144	0	205	67	0	0	0	1	128	0	0	1	0	0
Gastrotricha	o:Gastrotricha_X	s:Chaetonotus_sp.	hetero	Metazoa	35	14	10	140	11	2	8	7	284	254	10	128	0	0	29	26	6	12	1342	32	2	0	1	3	8	1	0	1	0	0
Gastrotricha	o:Gastrotricha_X	s:Chaetonotus_sp.	hetero	Metazoa	1459	3	399	58	3	0	2	2	26	0	0	0	1	0	1	1	0	4	1	0	0	0	2	1	1	0	0	0	0	0
Gastrotricha	o:Gastrotricha_X	s:Chaetonotus_polyspinosus	hetero	Metazoa	28	96	94	2	133	122	69	276	226	36	22	13	3	0	12	8	12	111	26	14	0	1	0	1	7	0	0	0	0	0
Gastrotricha	o:Gastrotricha_X	s:Chaetonotus_sp.	hetero	Metazoa	4	2	14	1	3	52	0	64	183	1	2	10	1	0	1	0	8	52	34	2	0	0	0	0	3	0	0	0	0	0
Gastrotricha	o:Gastrotricha_X	s:Lepidodermella_squamata	hetero	Metazoa	125	11	47	1	39	7	17	11	26	204	24	47	1	0	1	55	36	15	129	19	0	1	0	0	25	0	0	0	1	0
Gastrotricha	o:Gastrotricha_X	s:Chaetonotus_microchaetus	hetero	Metazoa	13	26	31	6	32	29	29	41	37	31	91	38	1	1	7	39	19	64	99	26	0	0	0	1	25	0	0	0	0	1
Gastrotricha	o:Gastrotricha_X	s:Ornamentula_paraensis	hetero	Metazoa	1	0	0	0	0	0	0	0	0	0	11	0	2	4	0	0	0	910	0	0	0	0	0	1	1	0	0	0	1	1
Gastrotricha	o:Gastrotricha_X	s:Polymerurus_nodicaudus	hetero	Metazoa	9	13	13	3	21	9	10	7	13	9	159	41	2	0	14	12	13	230	54	7	0	0	0	0	10	0	0	2	1	0
Gastrotricha	o:Gastrotricha_X	s:Chaetonotus_sp.	hetero	Metazoa	1	0	0	0	0	1	0	1	0	0	38	0	3	19	0	0	0	831	0	0	0	0	0	0	0	0	0	0	1	0
Gastrotricha	o:Gastrotricha_X	s:Heterolepidoderma_sp.	hetero	Metazoa	0	0	1	1	2	0	1	1	1	0	1	1	3	0	0	1	1	0	614	61	0	0	1	0	0	0	0	0	0	0
Gastrotricha	o:Gastrotricha_X	s:Gastrotricha_XXX_sp.	hetero	Metazoa	18	14	12	4	16	7	11	10	23	16	24	99	3	0	2	43	19	20	118	25	1	0	0	0	27	4	0	0	1	0
Gastrotricha	o:Gastrotricha_X	s:Heterolepidoderma_sp.	hetero	Metazoa	1	0	0	0	0	1	0	0	1	0	1	1	3	50	0	396	1	0	0	58	0	1	0	0	0	0	0	0	0	0
Gastrotricha	o:Gastrotricha_X	s:Polymerurus_rhomboides	hetero	Metazoa	4	1	0	3	3	2	0	0	1	0	6	9	14	0	0	5	3	5	11	1	0	0	0	0	3	0	0	0	0	0
Gastrotricha	o:Gastrotricha_X	s:Aspidiophorus_ophiodermus	hetero	Metazoa	4	4	4	0	6	3	1	10	4	2	1	11	0	0	3	0	1	4	9	0	0	0	0	0	2	0	0	0	0	0
Gastrotricha	o:Gastrotricha_X	s:Heterolepidoderma_sp.	hetero	Metazoa	13	0	6	0	0	1	0	0	1	1	0	0	0	0	0	0	0	0	146	6	0	0	1	0	0	1	0	0	0	1
Gastrotricha	o:Gastrotricha_X	s:Chaetonotus_uncinus	hetero	Metazoa	3	0	2	0	4	2	1	2	1	2	4	18	0	0	1	0	0	12	9	1	0	0	0	0	0	0	0	0	0	0
Gastrotricha	o:Gastrotricha_X	s:Lepidodermella_squamata	hetero	Metazoa	0	0	0	0	0	0	0	0	0	0	0	0	1	0	0	0	0	0	1	0	0	0	0	0	0	0	0	0	0	0
Gastrotricha	o:Gastrotricha_X	s:Gastrotricha_XXX_sp.	hetero	Metazoa	0	0	0	0	0	2	0	0	1	0	0	0	0	0	0	1	0	0	2	0	0	0	0	0	0	0	0	0	0	1
Gastrotricha	o:Gastrotricha_X	s:Heterolepidoderma_sp.	hetero	Metazoa	0	0	3	1	1	1	1	2	2	3	1	9	0	0	0	5	1	1	39	4	1	0	0	0	0	0	1	1	0	0
Mollusca	o:Bivalvia	s:Dreissena_polymorpha	hetero	Metazoa	12	18	9	9	17	18	17	10	4	4	2	5	7	0	2	2	8463	4	9	2136	60	3	7	521	6800	3	3	130	8	15
Mollusca	o:Gastropoda	s:Hydrobia_ulvae	hetero	Metazoa	5	13	2	10	5	7	13	7	1	1	1	2	8	0	1	1	21	2	4	1	1	2	3	4	22	259	0	672	1	8549
Mollusca	o:Gastropoda	s:Hydrobia_ulvae	hetero	Metazoa	5	10	4	5	3	7	3	4	2	3	1	0	1	0	1	2	15	2	5	0	1	0	3	4	26	177	0	404	0	4907
Mollusca	o:Gastropoda	s:Hydrobia_ulvae	hetero	Metazoa	3	6	4	1	3	3	1	6	2	1	2	1	0	0	1	2	607	2	1	7	2	1	1	1	478	61	1	159	0	1917
Mollusca	o:Gastropoda	s:Berthella_martensi	hetero	Metazoa	3	20	2	3797	2	1	2	2	3	65	0	0	4	4	1	0	1	1	0	1	2	1	0	0	1	1	0	0	0	2
Mollusca	o:Gastropoda	s:Bulinus_nyassanus	hetero	Metazoa	2	0	1	1	3	1	1	0	2	0	1	1	0	0	1	0	951	0	1	696	0	1	1	2	784	0	0	0	1	0
Mollusca	o:Gastropoda	s:Hydrobia_ulvae	hetero	Metazoa	2	4	1	1	5	3	1	5	2	0	3	3	2	0	0	2	44	0	3	2	0	0	2	1	45	38	0	97	1	1062
Mollusca	o:Bivalvia	s:Pinctada_nigra	hetero	Metazoa	63	27	38	21	66	32	52	100	41	33	44	41	68	0	42	91	43	26	31	14	4	5	28	23	29	2	12	52	15	40
Mollusca	o:Gastropoda	s:Berthella_californica	hetero	Metazoa	13	29	28	117	16	47	53	28	15	24	72	20	48	0	9	75	34	4	13	19	15	7	77	52	30	22	3	7	71	35
Mollusca	o:Gastropoda	s:Berthella_martensi	hetero	Metazoa	23	1	76	1	0	0	0	6	1177	1	0	1	1	0	0	0	0	0	1	0	0	0	1	0	0	0	0	1	0	0
Mollusca	o:Gastropoda	s:Berthella_martensi	hetero	Metazoa	0	6	3	0	0	1	0	0	0	1	0	0	1239	0	0	0	0	0	0	0	0	0	0	2	0	0	0	0	1	0
Mollusca	o:Bivalvia	s:Pisidium_obtusale	hetero	Metazoa	0	0	0	1	3	0	1	0	0	0	1	2	1	3	0	438	360	0	0	42	4	0	0	12	282	0	0	2	1	0
Mollusca	o:Gastropoda	s:Berthella_martensi	hetero	Metazoa	0	0	1	1	1	1	0	1	0	1	0	1	0	0	0	1	1	1	0	0	245	0	228	0	3	490	0	0	0	37
Mollusca	o:Gastropoda	s:Berthella_martensi	hetero	Metazoa	0	0	1	0	1	3	1	0	0	0	1	0	0	1	0	866	0	0	1	0	0	0	0	1	0	0	0	1	0	0
Mollusca	o:Gastropoda	s:Berthella_californica	hetero	Metazoa	0	1	0	0	1	1	0	2	0	0	0	852	6	0	0	0	0	0	1	0	0	0	0	0	0	0	0	0	0	0
Mollusca	o:Bivalvia	s:Tagelus_plebeius	hetero	Metazoa	24	18	25	10	97	16	21	57	25	10	8	3	22	0	23	22	9	14	11	15	2	0	6	4	13	1	1	9	1	6
Mollusca	o:Gastropoda	s:Berthella_martensi	hetero	Metazoa	47	2	0	529	1	0	125	0	1	2	0	0	2	0	0	0	0	0	0	0	0	0	0	6	0	0	0	0	0	1
Mollusca	o:Bivalvia	s:Mytilopsis_leucophaeata	hetero	Metazoa	2	3	0	1	0	0	0	1	3	1	2	2	9	0	1	13	136	1	3	16	2	0	1	11	78	2	0	10	1	12
Mollusca	o:Gastropoda	s:Berthella_californica	hetero	Metazoa	1	2	0	1	0	0	1	295	1	3	1	1	0	0	6	0	2	0	0	0	0	0	0	1	0	0	0	1	2	0
Mollusca	o:Gastropoda	s:Hydrobia_ulvae	hetero	Metazoa	1	2	3	0	1	3	2	0	1	0	0	0	0	0	1	1	1	1	4	1	1	3	3	0	4	1	0	7	0	85
Mollusca	o:Gastropoda	s:Berthella_martensi	hetero	Metazoa	4	0	2	5	10	12	5	0	6	1	4	5	0	0	4	6	24	4	9	7	10	0	0	2	1	2	2	4	1	15
Mollusca	o:Gastropoda	s:Berthella_californica	hetero	Metazoa	0	4	1	4	2	3	1	9	3	8	1	3	3	0	2	1	1	0	0	2	2	1	2	0	2	3	1	3	2	2
Mollusca	o:Gastropoda	s:Berthella_californica	hetero	Metazoa	1	0	2	1	0	1	0	2	0	5	0	4	1	0	0	1	1	0	1	1	2	0	0	3	0	0	1	1	0	3
Mollusca	o:Gastropoda	s:Berthella_californica	hetero	Metazoa	2	0	0	3	0	1	1	2	0	0	0	42	75	0	0	1	0	0	0	0	0	0	0	0	0	0	0	0	2	0
Mollusca	o:Gastropoda	s:Berthella_californica	hetero	Metazoa	2	5	1	1	1	4	3	3	2	2	0	3	0	0	2	3	1	2	4	1	1	0	4	2	1	0	0	3	2	1
Mollusca	o:Gastropoda	s:Berthella_californica	hetero	Metazoa	0	3	0	2	0	2	1	2	0	1	0	2	0	0	0	1	0	1	1	0	2	1	0	0	0	2	1	1	0	1
Mollusca	o:Gastropoda	s:Hydrobia_ulvae	hetero	Metazoa	0	0	0	0	0	0	0	0	0	0	0	0	0	0	0	0	0	0	0	0	0	0	0	0	0	0	0	0	0	0
Nematoda	o:Chromadorea	s:Daptonema_sp.	hetero	Metazoa	571	17	20	10	228	62	19	246	234	631	4	19	0	0	2	688	73	99	25	160	0	1	4	4	83	0	1	2	0	482
Nematoda	o:Chromadorea	s:Acrostichus_sp.	hetero	Metazoa	1	6	7	1	1	1	1	3	0	0	2	1	3942	0	494	0	0	0	0	1	2	0	1	1095	1	1	0	0	3	1
Nematoda	o:Chromadorea	s:Chromadorea_XX_sp.	hetero	Metazoa	56	118	28	236	648	114	108	929	288	1532	529	2	2	0	1	1	1	113	1	1	0	0	3	5	1	0	2	2	1	2
Nematoda	o:Chromadorea	s:Chromadorina_bioculata	hetero	Metazoa	129	220	370	0	2	160	1	1	29	84	1	1	0	0	0	3	174	0	80	57	225	1	395	1	145	71	0	466	0	777
Nematoda	o:Chromadorea	s:Daptonema_sp.	hetero	Metazoa	2	4	71	0	1	1	2	5	1	128	0	20	1	0	0	1	309	0	1	0	0	0	0	0	307	1	1	0	2	0
Nematoda	o:Enoplea	s:Semitobrilus_sp.	hetero	Metazoa	7	22	0	0	2	1	1	1	1	2	0	0	0	0	0	0	66	2	0	6	0	1	0	0	38	1	0	0	0	1
Nematoda	o:Enoplea	s:Tobrilidae_sp.	hetero	Metazoa	39	0	0	17	0	0	1	0	0	21	1	0	14	11	0	0	0	1	1	0	1	0	0	0	0	0	0	0	0	1
Nematoda	o:Enoplea	s:Tobrilidae_sp.	hetero	Metazoa	12	776	1	5	13	1	0	1	17	22	0	0	3	0	0	0	0	0	0	0	0	2	1	0	0	0	0	1	0	1
Nematoda	o:Chromadorea	s:Punctodora_ratzeburgensis	hetero	Metazoa	14	25	55	1	2	18	0	1	5	16	0	0	3	2	0	4	35	0	153	54	30	0	322	0	44	17	0	68	0	93
Nematoda	o:Enoplea	s:Tobrilus_sp.	hetero	Metazoa	35	2	1	16	0	0	0	0	0	9	1	0	0	0	0	0	0	0	2	0	0	0	2	0	0	0	0	3	0	0
Nematoda	o:Enoplea	s:Thoracostomopsidae_sp.	hetero	Metazoa	0	0	0	0	191	0	1	0	0	0	0	0	0	0	14	161	0	0	60	1	0	0	0	0	0	0	0	0	1	0
Nematoda	o:Chromadorea	s:Monhystera_sp.	hetero	Metazoa	37	0	226	74	2	0	0	0	2	0	0	0	2	0	0	9	0	1	0	0	1	0	0	1	0	0	0	0	0	0
Nematoda	o:Chromadorea	s:Monhystera_sp.	hetero	Metazoa	9	1	29	295	0	0	0	1	2	0	0	0	0	1	0	1	0	0	0	0	2	0	0	2	0	0	0	0	0	1
Nematoda	o:Chromadorea	s:Eumonhystera_similis	hetero	Metazoa	30	31	165	0	37	0	0	9	2	70	0	0	0	0	0	0	0	0	0	0	0	0	0	0	0	0	0	0	0	0
Nematoda	o:Enoplea	s:Isomermis_lairdi	hetero	Metazoa	0	0	0	0	1	0	0	0	0	0	0	0	0	32	0	0	0	0	0	0	0	0	262	0	0	0	0	0	0	0
Nematoda	o:Chromadorea	s:Eumonhystera_similis	hetero	Metazoa	5	9	37	0	3	1	2	1	99	24	0	2	0	0	0	1	0	0	11	0	0	2	0	0	1	0	0	1	0	6
Nematoda	o:Enoplea	s:Ironus_macramphis	hetero	Metazoa	0	0	130	0	4	0	0	1	0	118	0	0	0	0	0	0	0	0	0	1	0	0	0	0	0	0	0	0	0	0
Nematoda	o:Enoplea	s:Tobrilus_sp.	hetero	Metazoa	0	25	0	0	1	0	0	0	1	2	0	1	0	0	0	0	2	0	1	166	0	0	0	0	2	0	0	0	0	0
Nematoda	o:Chromadorea	s:Tridentulus_sp.	hetero	Metazoa	0	1	185	0	1	0	0	0	0	0	0	1	4	0	0	0	2	0	0	0	1	1	0	0	0	0	0	0	0	0
Nematoda	o:Enoplea	s:Enoplea_XX_sp.	hetero	Metazoa	0	0	2	0	1	1	0	2	3	1	2	4	1	0	18	0	3	2	9	0	11	0	3	2	0	8	1	1	3	0
Nematoda	o:Enoplea	s:Semitobrilus_sp.	hetero	Metazoa	2	6	0	1	2	0	1	1	0	0	0	1	5	972	0	1	3	1	0	3	1	0	0	1	4	0	0	10	1	29
Nematoda	o:Enoplea	s:Enchodelus_sp.	hetero	Metazoa	0	0	0	0	0	0	0	94	0	1	0	0	0	643	0	0	0	1	1	0	0	0	0	0	0	0	0	0	0	0
Nematoda	o:Chromadorea	s:Monhystera_sp.	hetero	Metazoa	1	1	25	7	2	0	0	2	2	3	0	0	2	115	0	1	0	1	0	0	0	0	0	0	0	0	0	0	0	0
Nematoda	o:Enoplea	s:Enoplea_XX_sp.	hetero	Metazoa	81	0	0	0	0	0	0	0	0	0	0	0	0	129	0	0	0	0	0	0	0	0	0	0	0	0	0	0	0	0
Nematoda	o:Chromadorea	s:Cephaloboides_armata	hetero	Metazoa	0	0	0	0	0	0	0	0	0	0	0	0	58	218	0	0	0	0	0	0	0	0	1	1	0	0	0	0	0	0
Nematoda	o:Chromadorea	s:Ethmolaimus_pratensis	hetero	Metazoa	0	1	0	1	6	0	0	0	0	0	0	0	0	1	0	2	0	0	0	0	0	0	0	0	0	0	0	0	0	0
Nematoda	o:Chromadorea	s:Koerneria_sp.	hetero	Metazoa	0	1	2	0	0	0	1	1	0	0	0	0	57	14	0	0	1	0	0	0	0	0	0	1	0	0	0	0	1	0
Nematoda	o:Chromadorea	s:Diplogastrellus_sp.	hetero	Metazoa	0	0	0	0	0	0	0	0	0	0	0	0	31	65	3	0	0	0	0	0	0	0	0	0	0	0	0	0	0	1
Nematoda	o:Chromadorea	s:Curviditis_sp.	hetero	Metazoa	0	0	0	0	0	0	0	0	0	0	0	0	9	17	1	0	0	0	0	0	0	0	0	0	0	0	0	0	0	0
Nematoda	o:Chromadorea	s:Curviditis_sp.	hetero	Metazoa	0	0	0	0	0	0	0	0	0	0	0	0	9	30	1	0	0	0	0	0	0	0	0	0	0	0	0	0	0	0
Platyhelminthes	o:Turbellaria	s:Dendrocoelum_lacteum	hetero	Metazoa	3	13	7	13	594	13	42	7	17	7	6	2	4	0	8	5	8388	2	5	1	3	6	5	3	7082	1	4	4	3	3
Platyhelminthes	o:Turbellaria	s:Dendrocoelum_lacteum	hetero	Metazoa	9	7	4	11	424	19	43	8	3	8	7	9	18	12	5	4	7087	3	9	51	7	3	8	6	6125	5	5	11	6	12
Platyhelminthes	o:Turbellaria	s:Bresslauilla_relicta	hetero	Metazoa	34	197	2	4	11	33	5	28	698	209	3	173	1	0	0	2	2	0	3312	1	1	1	0	4	1	3	0	2	3	3
Platyhelminthes	o:Turbellaria	s:Styloplanella_strongylostomoides	hetero	Metazoa	4	31	148	294	3726	4	51	345	270	1	1	4	5	0	1	1	108	0	2467	0	2	0	4	3	88	0	0	2	1	33
Platyhelminthes	o:Turbellaria	s:Macrostomum_gieysztori	hetero	Metazoa	3	8	187	6	141	4	2	2	9	24	0	4	4	33	1	2	1	0	20	1	2	2	2	1	3	3	1	2	1	3
Platyhelminthes	o:Turbellaria	s:Opistomum_arsenii	hetero	Metazoa	3	5	3	7	8	6	3	9	6	2	2	0	2	2	0	1	6	0	413	0	1	3	2	1	9	2	2	1	0	0
Platyhelminthes	o:Turbellaria	s:Bresslauilla_relicta	hetero	Metazoa	26	179	4	9	3	30	4	15	120	180	1	171	3	3	2	3	1	0	2274	2	1	1	4	3	0	2	0	1	1	2
Platyhelminthes	o:Turbellaria	s:Macrostomum_gieysztori	hetero	Metazoa	0	1	97	2	108	2	0	2	0	6	0	1	0	4	2	0	2	1	0	0	0	2	0	0	0	0	0	1	0	2
Platyhelminthes	o:Turbellaria	s:Halammovortex_sp.	hetero	Metazoa	1	3	3	10	10	6	4	3	6	2	1	158	3	0	0	2	8	1	14	1	107	0	1226	1	10	45	3	738	5	2829
Platyhelminthes	o:Turbellaria	s:Phagocata_ullala	hetero	Metazoa	117	2	1	2465	418	0	3	2	1318	255	4	3	2	87	1	2	71	0	4	1	0	1	2	2	51	1	1	2	1	3
Platyhelminthes	o:Turbellaria	s:Bresslauilla_relicta	hetero	Metazoa	7	48	7	2	5	6	0	2	530	47	2	37	3	0	0	2	0	0	957	1	0	0	0	0	3	2	1	0	1	1
Platyhelminthes	o:Turbellaria	s:Prorhynchus_sp.	hetero	Metazoa	3	12	0	4	1	3	2	1	2	2	0	1	3	1	0	1	0	1	2	1	3	0	1	1	2	1	0	2	1	1
Platyhelminthes	o:Turbellaria	s:Opistomum_arsenii	hetero	Metazoa	2	0	2	2	1	1	1	2	0	0	2	1	0	0	1	0	1	0	161	0	0	1	2	0	1	0	1	1	0	0
Platyhelminthes	o:Turbellaria	s:Macrostomum_gieysztori	hetero	Metazoa	0	3	36	0	42	0	2	1	2	3	0	1	0	0	0	0	0	1	12	0	0	1	1	0	1	0	0	0	0	1
Platyhelminthes	o:Turbellaria	s:Rhynchoscolex_simplex	hetero	Metazoa	1	1	0	0	0	0	0	0	0	2	2431	1	0	0	1	1	1	0	0	1	0	0	0	0	1	1	1	0	0	0
Platyhelminthes	o:Turbellaria	s:Itaipusa_sp.	hetero	Metazoa	146	217	3	0	283	254	0	818	389	5	1	3	3	0	0	1	0	1	1	1	1	0	0	1	2	0	0	0	1	1
Platyhelminthes	o:Turbellaria	s:Dendrocoelum_lacteum	hetero	Metazoa	0	1	1	2	19	3	2	2	2	3	0	1	2	0	1	2	1018	1	0	2	3	1	4	0	872	0	1	1	1	4
Platyhelminthes	o:Turbellaria	s:Gieysztoria_cuspidata	hetero	Metazoa	1	0	1	3	24	1	0	3	2	1	298	0	1	0	0	0	0	938	15	0	0	0	1	0	1	0	2	0	1	0
Platyhelminthes	o:Turbellaria	s:Gyratrix_hermaphroditus	hetero	Metazoa	0	1	2	1	736	0	0	1	357	0	1	0	0	0	0	1	0	0	1	0	0	0	2	1	1	1	0	0	0	0
Platyhelminthes	o:Turbellaria	s:Macrostomum_gieysztori	hetero	Metazoa	2	0	15	1	11	1	0	0	0	2	1	1	1	3	0	0	0	0	1	0	1	1	1	1	0	0	0	0	0	1
Platyhelminthes	o:Turbellaria	s:Gieysztoria_cuspidata	hetero	Metazoa	1	0	0	1	0	0	1	0	1	0	222	1	1	0	0	1	0	732	1	0	0	0	1	0	0	0	0	0	0	1
Platyhelminthes	o:Turbellaria	s:Protoplanella_simplex	hetero	Metazoa	1	0	0	0	0	325	0	323	0	4	0	0	5	0	0	0	0	0	1	0	0	0	0	0	1	0	1	0	0	0
Platyhelminthes	o:Turbellaria	s:Strongylostoma_devleeschouweri	hetero	Metazoa	14	1	53	0	2	305	0	3	1	0	0	1	1	7	0	0	0	0	7	0	0	0	0	0	0	0	0	0	0	0
Platyhelminthes	o:Turbellaria	s:Coronhelmis_lutheri	hetero	Metazoa	363	0	0	0	2	0	0	0	0	1	0	0	0	0	0	0	0	0	2	0	0	0	0	1	0	0	0	0	0	1
Platyhelminthes	o:Turbellaria	s:Rhynchoscolex_simplex	hetero	Metazoa	1	0	6	0	1	1	1	1	1	3	200	2	0	670	0	1	0	0	2	1	0	0	0	0	0	0	2	0	1	2
Platyhelminthes	o:Turbellaria	s:Beklemischeviella_contorta	hetero	Metazoa	24	3	4	6	49	3	2	4	6	2	2	2	3	6	0	0	1	0	32	0	4	3	3	1	2	0	4	3	2	2
Platyhelminthes	o:Turbellaria	s:Gnathorhynchus_inermis	hetero	Metazoa	1	1	0	0	2	0	0	2	0	196	0	0	0	1	0	0	0	0	0	0	0	0	0	0	0	0	0	0	0	10
Platyhelminthes	o:Turbellaria	s:Halammovortex_sp.	hetero	Metazoa	1	0	1	2	0	0	0	6	3	1	0	6	0	1	1	2	1	0	7	0	7	0	32	0	2	0	2	18	0	80
Platyhelminthes	o:Turbellaria	s:Phaenocora_sp.	hetero	Metazoa	0	0	0	0	0	1	0	0	0	0	0	0	57	0	0	0	0	1	0	0	0	0	0	0	0	0	0	0	0	0
Platyhelminthes	o:Turbellaria	s:Gieysztoria_sp.	hetero	Metazoa	0	1	0	0	0	0	0	1	0	0	4	0	1	0	0	1	1	16	1	0	1	1	1	0	2	0	0	0	0	0
Platyhelminthes	o:Turbellaria	s:Gieysztoria_sp.	hetero	Metazoa	0	0	0	0	0	1	0	0	0	0	7	0	0	0	0	0	0	27	0	0	0	0	0	0	0	0	0	0	0	1
Platyhelminthes	o:Turbellaria	s:Gieysztoria_ornata	hetero	Metazoa	0	0	0	0	0	0	0	0	0	0	7	0	0	0	0	0	0	17	0	0	0	0	0	0	0	0	0	0	0	0
Platyhelminthes	o:Turbellaria	s:Dendrocoelum_lacteum	hetero	Metazoa	0	0	0	0	0	0	0	0	0	0	0	0	0	0	0	0	16	0	0	0	0	0	0	0	7	1	0	0	0	0
Rotifera	o:Rotifera_X	s:Rotifera_XXX_sp.	hetero	Metazoa	1	0	0	1	3	3	1	1	1	3	0	1	1	0	1	1	1	0	5	0	15	0	1803	54	1	27	0	1491	1	1533
Rotifera	o:Rotifera_X	s:Rotifera_XXX_sp.	hetero	Metazoa	2	0	1	0	3	4	1	1	0	1	1	0	0	4	0	1	0	0	0	2	16	1	1680	67	1	32	0	1260	1	1158
Rotifera	o:Rotifera_X	s:Rotifera_XXX_sp.	hetero	Metazoa	1	0	1	0	0	0	0	1	0	1	1	0	0	1	0	0	0	0	0	0	0	0	68	1148	94	0	0	224	0	3
Rotifera	o:Rotifera_X	s:Synchaeta_tremula/oblonga	hetero	Metazoa	0	0	2	1	3	0	0	1	0	1	1	5	0	0	0	1	0	0	1	0	0	0	20	836	6	0	0	143	0	2
Rotifera	o:Rotifera_X	s:Ascomorpha_ovalis	hetero	Metazoa	0	2	8	2	156	0	3	1	25	223	0	1	1	0	0	0	1	0	0	0	2	1	100	114	34	1	0	95	1	55
Rotifera	o:Rotifera_X	s:Encentrum_astridae	hetero	Metazoa	0	0	1	0	1	1	1	0	1	2	0	50	0	0	0	0	0	1	0	0	0	0	71	14	0	0	0	59	0	57
Rotifera	o:Rotifera_X	s:Keratella_quadrata	hetero	Metazoa	0	0	204	0	0	1	0	1	0	0	1	0	1	2	0	0	0	0	0	0	0	0	0	3	1	0	0	0	0	0
Rotifera	o:Rotifera_X	s:Encentrum_astridae	hetero	Metazoa	0	1	2	0	0	0	0	0	0	1	1	1	0	1	0	0	0	0	0	0	0	0	1	9	0	0	0	0	0	1
Rotifera	o:Rotifera_X	s:Rotifera_XXX_sp.	hetero	Metazoa	0	0	0	0	0	0	0	0	0	0	0	0	0	7	0	0	0	0	0	0	1	0	5	0	0	2	0	11	0	103
Rotifera	o:Rotifera_X	s:Rotifera_XXX_sp.	hetero	Metazoa	0	0	0	1	0	0	0	1	0	0	1	0	0	1	0	0	0	0	0	0	0	0	4	0	0	49	0	8	1	1
Tardigrada	o:Tardigrada_X	s:Halobiotus_stenostomus	hetero	Metazoa	5	9	4	12	5	12	8	5	1	2	1	5	13	129	3	4	17	0	6	1	340	3	2869	510	21	35	0	13390	3	4
Tardigrada	o:Tardigrada_X	s:Tardigrada_XXX_sp.	hetero	Metazoa	4	4	1	9	4	8	8	5	4	3	5	5	10	1	4	3	17	1	6	1	348	3	2606	469	22	24	3	12614	7	1
Tardigrada	o:Tardigrada_X	s:Thulinius_stephaniae	hetero	Metazoa	0	1	19	0	0	1	0	0	0	0	1511	16	0	2	0	1	1	0	1	0	1	0	10	1	0	0	0	77	0	1
Tardigrada	o:Tardigrada_X	s:Isohypsibius_sp.	hetero	Metazoa	1	1	0	0	0	1	0	0	0	0	0	1143	0	245	0	0	0	0	0	0	0	0	0	0	0	1	0	1	0	1
Tardigrada	o:Tardigrada_X	s:Thulinius_stephaniae	hetero	Metazoa	0	0	16	0	0	1	0	0	0	0	793	28	1	1	0	0	0	0	0	0	2	0	10	4	1	0	0	45	0	0
Tardigrada	o:Tardigrada_X	s:Thulinius_augusti	hetero	Metazoa	8	2	4	11	13	1	3	4	15	14	30	29	4	3	3	5	55	9	21	3	10	9	53	17	58	0	3	287	0	82
Other	o:Alveolata_XXX	s:Alveolata_XXXXX_sp.	na	na	36	25	0	268	7	0	0	0	0	3	0	0	0	0	0	0	0	1	1	1	0	0	1	5	3	1	0	0	0	1
Other	o:Alveolata_XXX	s:Alveolata_XXXXX_sp.	na	na	1	1	0	138	1	1	0	0	2	2	2	1	0	18	0	3	0	1	0	2	12	3	7	9	1	7	10	3	8	3
Other	o:Alveolata_XXX	s:Alveolata_XXXXX_sp.	na	na	0	0	0	0	0	1	0	0	0	1	0	0	0	0	0	5	0	1	6	0	0	0	1	0	0	0	0	0	0	0
c:MAST	o:MAST-3	s:MAST-3J_X_sp.	na	na	1	1	0	1	0	2	0	0	0	1	0	1	0	0	0	0	0	0	0	0	0	0	0	0	0	0	0	5	0	0
c:MAST	o:MAST-3	s:MAST-3C_X_sp.	na	na	374	0	2	2	0	1	1	1	0	1	0	1	1	7	0	2	0	0	0	0	1	0	0	1	0	0	3	1	0	0
c:MAST	o:MAST-12	s:MAST-12C_X_sp.	na	na	0	1	0	0	0	0	1	0	2	0	0	0	0	0	0	0	0	0	1	0	0	0	0	14	0	215	0	0	0	0
c:MAST	o:MAST-3	s:MAST-3J_X_sp.	na	na	0	0	0	212	1	0	0	0	0	0	0	0	0	2	0	0	0	0	1	0	0	0	0	1	0	0	0	0	0	0
c:MAST	o:MAST-3	s:MAST-3J_X_sp.	na	na	1	0	0	9	0	0	0	0	0	0	0	5	0	6	0	0	0	0	0	0	0	0	2	1	0	1	0	0	0	0
c:MAST	o:MAST-12	s:MAST-12C_X_sp.	na	na	0	0	0	1	0	1	0	0	2	0	0	0	4	9	0	1	0	0	0	0	0	0	0	3	0	3	0	0	0	0
c:MAST	o:MAST-12	s:MAST-12C_X_sp.	na	na	0	0	0	1	1	0	0	0	152	0	0	1	0	12	0	0	0	0	0	0	0	0	0	9	0	1	0	0	0	0
c:MAST	o:MAST-6	s:MAST-6_XX_sp.	na	na	0	0	1	0	0	0	0	1	0	0	0	0	0	10	0	0	0	0	0	0	0	0	0	1	0	0	0	0	0	0
c:MAST	o:MAST-12	s:MAST-12C_X_sp.	na	na	0	0	2	1	0	64	0	0	2	1	0	0	0	4	0	0	0	0	0	0	0	0	1	8	1	7	1	0	0	1
c:MAST	o:MAST-12	s:MAST-12C_X_sp.	na	na	0	0	0	0	0	0	1	0	0	0	0	0	2	1	0	0	0	0	0	0	0	0	0	3	0	0	0	0	0	0
c:MAST	o:MAST-22	s:MAST-22D_X_sp.	na	na	0	0	0	0	0	0	0	0	0	0	0	0	0	14	0	0	22	0	0	0	0	0	1	0	22	0	0	0	0	0
c:MAST	o:MAST-12	s:MAST-12A_X_sp.	na	na	0	0	0	0	0	0	0	0	0	0	0	0	0	0	0	0	0	0	0	0	0	0	26	0	0	0	0	0	0	0
c:Dinophyceae	o:Gonyaulacales	s:Ceratium_hirundinella	photo	photo	0	2	2	4	4	56	1	2	2	0	1	2	1	0	0	3	1	0	0	0	0	0	1	1	2	254	0	0	0	3204
c:Dinophyceae	o:Suessiales	s:Biecheleria_tirezensis	photo	photo	0	1	1	0	1	3392	0	1	0	0	1	2	1	170	1	2	1	0	3	0	1	0	0	0	0	2	1	4	1	1
c:Dinophyceae	o:Peridiniales	s:Thoracosphaeraceae_X_sp.	photo	photo	2	1	2	2	14	2	1	1	0	2	0	604	0	326	70	17	0	0	0	0	0	0	0	3	0	0	1	1	1	0
c:Dinophyceae	o:Suessiales	s:Asulcocephalium_miricentonis	photo	photo	461	1	50	31	848	18	1	23	4	1	0	0	1	3	0	0	0	1	0	2	0	0	5	1	0	0	1	0	1	0
c:Dinophyceae	o:Dinophyceae_X	s:Dinophyceae_XXX_sp.	photo	photo	0	4	0	20	3	0	0	1	2	1	0	0	1	2	0	0	0	0	0	0	0	0	0	0	0	0	1	1	1	0
c:Dinophyceae	o:Dinophyceae_X	s:Dinophyceae_XXX_sp.	photo	photo	8	57	55	2	127	264	78	410	19	169	0	0	0	0	0	0	0	0	0	0	0	0	0	0	0	1	0	0	0	0
c:Dinophyceae	o:Peridiniales	s:Thoracosphaeraceae_X_sp.	photo	photo	0	0	0	1	25	0	0	2	4	1	1	111	0	0	0	0	2	8	1	0	0	0	0	0	0	204	0	0	0	2
c:Dinophyceae	o:Dinophyceae_X	s:Dinophyceae_XXX_sp.	photo	photo	5	0	3	0	9	7	5	903	5	12	0	1	0	0	0	0	0	0	0	0	0	0	2	0	1	0	0	0	0	0
c:Dinophyceae	o:Dinophyceae_X	s:Dinophyceae_XXX_sp.	photo	photo	196	14	5	12	205	11	23	24	108	231	0	0	0	0	0	0	0	0	0	0	0	0	1	2	0	0	0	0	1	0
c:Dinophyceae	o:Dinophyceae_X	s:Dinophyceae_XXX_sp.	photo	photo	0	0	0	1	1	0	0	1	1	0	0	220	0	5	1	0	0	0	1	0	0	0	0	205	0	0	0	0	0	0
c:Dinophyceae	o:Gymnodiniales	s:Spiniferodinium_palustre	photo	photo	1	1	0	0	0	3	0	1	1	0	0	118	5	0	0	0	1	0	0	0	16	0	70	49	0	39	281	0	0	0
c:Dinophyceae	o:Dinophyceae_X	s:Ptychodiscus_noctiluca	photo	photo	1	0	1	1	203	14	0	0	319	1	1	25	0	3	2	1	0	1	0	0	0	0	0	0	0	11	1	0	0	0
c:Dinophyceae	o:Dinophyceae_X	s:Dinophyceae_XXX_sp.	photo	photo	2	576	1	0	1	7	0	0	2	1	2	0	0	1	0	0	0	0	0	0	0	0	1	1	0	1	1	0	0	0
c:Dinophyceae	o:Peridiniales	s:Thoracosphaeraceae_X_sp.	photo	photo	0	10	1	0	13	9	1	0	1	0	0	126	0	0	2	6	0	0	0	0	0	0	0	0	0	1	0	0	0	0
c:Dinophyceae	o:Dinophyceae_X	s:Dinophyceae_XXX_sp.	photo	photo	522	1	1	1	5	2	0	1	1	1	0	2	0	0	0	0	0	1	1	0	0	0	1	1	0	0	0	0	1	0
c:Dinophyceae	o:Dinophyceae_X	s:Dinophyceae_XXX_sp.	photo	photo	0	64	1	0	9	375	0	0	17	18	1	2	0	0	1	6	0	0	0	0	0	0	0	0	0	7	0	0	0	0
c:Dinophyceae	o:Dinophyceae_X	s:Dinophyceae_XXX_sp.	photo	photo	26	8	0	1	17	6	1	0	37	0	0	56	2	5	2	4	0	3	0	0	5	0	8	0	0	113	1	0	0	0
c:Dinophyceae	o:Suessiales	s:Suessiales_XX_sp.	photo	photo	5	63	0	4	14	360	0	0	0	7	1	0	1	1	0	2	0	0	0	0	0	0	0	0	0	1	1	0	0	2
c:Dinophyceae	o:Dinophyceae_X	s:Dinophyceae_XXX_sp.	photo	photo	18	4	6	15	29	93	10	77	12	45	3	4	0	0	1	2	3	1	2	2	12	0	6	8	7	4	2	1	5	0
c:Dinophyceae	o:Dinophyceae_X	s:Dinophyceae_XXX_sp.	photo	photo	0	1	1	0	1	0	1	1	408	0	1	0	2	1	0	0	1	0	1	1	1	0	0	3	2	0	0	0	0	0
c:Dinophyceae	o:Gymnodiniales	s:Gymnodinium_sp.	photo	photo	3	1	0	0	278	2	0	0	2	9	0	10	0	1	0	0	0	0	1	0	1	0	2	4	0	9	9	0	0	0
c:Dinophyceae	o:Dinophyceae_X	s:Dinophyceae_XXX_sp.	photo	photo	15	3	8	2	2	6	151	81	49	0	0	13	0	0	0	3	0	1	1	0	5	0	0	0	0	0	2	1	2	0
c:Dinophyceae	o:Dinophyceae_X	s:Dinophyceae_XXX_sp.	photo	photo	4	90	1	1	17	120	0	0	21	3	0	7	0	0	0	1	0	1	0	0	0	0	3	4	0	5	11	0	0	5
c:Dinophyceae	o:Dinophyceae_X	s:Dinophyceae_XXX_sp.	photo	photo	0	1	2	1	0	1	0	0	0	0	0	3	0	0	1	291	0	0	0	0	0	0	0	6	0	0	1	0	0	2
c:Dinophyceae	o:Dinophyceae_X	s:Dinophyceae_XXX_sp.	hetero	hetero	0	245	0	0	0	0	0	0	27	30	0	2	0	0	0	0	1	0	0	0	0	0	0	0	0	0	0	0	0	0
c:Dinophyceae	o:Suessiales	s:Suessiales_XX_sp.	photo	photo	13	7	10	2	27	18	3	1	12	7	2	16	1	0	1	5	2	1	7	1	2	0	13	14	1	7	4	0	2	5
c:Dinophyceae	o:Dinophyceae_X	s:Dinophyceae_XXX_sp.	hetero	hetero	0	229	0	0	0	2	0	1	1	0	0	0	0	0	0	0	0	0	0	0	0	0	0	0	0	0	0	0	0	0
c:Dinophyceae	o:Prorocentrales	s:Prorocentrum_donghaiense	hetero	hetero	0	0	0	0	0	0	0	0	222	0	0	0	0	1	0	0	0	0	0	0	0	0	1	0	0	0	0	0	0	0
c:Dinophyceae	o:Dinophyceae_X	s:Dinophyceae_XXX_sp.	hetero	hetero	0	1	1	0	2	2	1	135	49	0	0	2	0	2	0	4	1	0	0	0	0	0	1	0	0	8	0	0	0	0
c:Dinophyceae	o:Suessiales	s:Suessiales_XX_sp.	hetero	hetero	0	0	0	0	7	0	0	0	0	187	0	0	0	1	0	0	0	0	0	0	1	0	2	2	0	3	0	0	2	0
c:Dinophyceae	o:Peridiniales	s:Blastodinium_sp.	hetero	hetero	0	0	0	0	0	1	0	0	0	0	0	177	0	0	0	0	0	0	0	0	0	0	0	0	0	0	0	0	0	0
c:Dinophyceae	o:Dinophyceae_X	s:Dinophyceae_XXX_sp.	hetero	hetero	5	33	1	0	25	59	6	1	2	2	0	5	0	0	0	0	0	0	0	0	0	0	1	1	0	0	7	0	0	0
c:Dinophyceae	o:Dinophyceae_X	s:Dinophyceae_XXX_sp.	hetero	hetero	0	0	2	1	1	0	0	1	2	0	0	1	0	0	1	0	0	0	0	0	0	0	0	0	0	0	0	0	0	0
c:Dinophyceae	o:Gymnodiniales	s:Spiniferodinium_palustre	hetero	hetero	0	1	0	0	3	0	0	0	1	0	0	11	4	0	0	0	0	0	0	0	1	0	13	15	0	7	64	0	2	0
c:Dinophyceae	o:Gymnodiniales	s:Gymnodinium_microreticulatum	hetero	hetero	0	0	0	0	0	2	0	0	0	0	0	3	2	0	0	2	0	0	0	0	0	0	0	0	0	94	0	0	0	0
c:Dinophyceae	o:Dinophyceae_X	s:Dinophyceae_XXX_sp.	hetero	hetero	0	0	0	0	1	0	0	0	0	105	0	1	0	0	0	0	0	0	1	0	0	0	0	0	0	0	2	0	0	0
c:Dinophyceae	o:Dinophyceae_X	s:Dinophyceae_XXX_sp.	photo	photo	0	0	0	0	0	0	0	0	0	0	0	86	0	0	0	0	0	0	0	0	0	0	0	0	0	0	0	0	0	0
c:Dinophyceae	o:Dinophyceae_X	s:Dinophyceae_XXX_sp.	hetro	hetro	0	0	1	0	57	0	29	0	0	0	0	1	0	0	0	0	0	0	0	0	1	0	0	0	0	3	0	0	0	0
c:Dinophyceae	o:Gymnodiniales	s:Karlodinium_veneficum	hetro	hetro	0	1	1	0	3	1	0	0	0	1	0	26	0	0	1	3	0	0	1	0	0	0	0	0	0	9	2	0	0	0
c:Dinophyceae	o:Dinophyceae_X	s:Dinophyceae_XXX_sp.	hetro	hetro	0	0	1	0	1	1	0	0	38	0	0	5	0	0	1	0	0	0	1	0	0	0	0	0	0	4	2	1	0	22
c:Dinophyceae	o:Dinophyceae_X	s:Dinophyceae_XXX_sp.	hetro	hetro	26	1	0	0	0	0	0	0	2	0	54	0	0	0	0	0	0	0	0	0	1	0	1	0	0	0	0	1	1	0
c:Dinophyceae	o:Peridiniales	s:Parvodinium_inconspicuum	photo	photo	0	0	0	0	2	0	0	0	0	5	0	0	1	0	0	0	0	0	1	0	0	0	0	0	0	0	0	0	1	0
c:Dinophyceae	o:Suessiales	s:Suessiales_XX_sp.	hetero	hetero	0	0	0	0	0	0	0	0	0	0	0	0	0	0	0	0	0	0	0	0	0	0	0	0	0	0	0	0	0	0
c:Dinophyceae	o:Gymnodiniales	s:Nusuttodinium_amphidinioides	hetero	hetero	2	2	0	0	1	0	0	0	0	0	0	27	0	0	0	0	0	0	0	0	0	0	0	0	0	0	2	0	0	0
c:Dinophyceae	o:Gymnodiniales	s:Gyrodinium_rubrum	hetero	hetero	0	0	0	0	1	0	0	0	0	0	0	10	0	0	1	0	0	0	22	0	0	0	0	9	0	1	0	0	0	0
c:Dinophyceae	o:Dinophyceae_X	s:Dinophyceae_XXX_sp.	hetero	hetero	13	0	1	0	8	0	15	0	0	0	0	0	0	0	0	0	0	0	0	0	0	0	0	0	0	0	0	0	0	0
c:Dinophyceae	o:Gymnodiniales	s:Pellucidodinium_psammophilum	hetero	hetero	0	0	0	0	0	1	0	0	0	0	0	0	0	0	0	0	0	0	0	0	0	0	19	1	0	0	0	0	0	0
c:Syndiniales	o:Dino-Group-I	s:Dino-Group-I-Clade-3_X_sp.	hetero	hetero	1	1	0	1	2	1	1	2	1	1	0	0	1	1	1	0	0	0	1	0	1	2	3	0	0	0	1	1	1	0
c:Euglenozoa	o:Kinetoplastida	s:Prokinetoplastidae_X_sp.	hetero	hetero	887	227	806	437	932	1440	3	884	388	1647	1	1	1	74	3	2	2	1	1	0	1	2	0	3	0	2	0	1	0	1
c:Euglenozoa	o:Kinetoplastida	s:Parabodo_nitrophilus	hetero	hetero	1	3	0	2	0	1	0	0	0	1	0	1	1562	0	0	0	0	0	0	0	1	0	0	0	0	0	0	0	0	0
c:Euglenozoa	o:Euglenida	s:Petalomonadales_X_sp.	photo	photo	0	0	0	0	1	3	0	1	0	0	0	0	1	0	0	832	0	0	0	0	1	0	0	1	0	0	0	0	2	3
c:Euglenozoa	o:Kinetoplastida	s:Procryptobia_sorokini	hetero	hetero	0	3	0	0	0	0	0	0	0	0	0	0	787	0	0	0	0	0	0	0	0	0	0	0	0	0	0	0	0	0
c:Euglenozoa	o:Kinetoplastida	s:Neobodo_curvifilus	hetero	hetero	0	4	1	0	1	1	0	2	4	2	1	0	638	5	0	0	0	0	1	0	1	1	0	0	0	12	0	0	0	0
c:Euglenozoa	o:Kinetoplastida	s:Rhynchobodo_sp.	hetero	hetero	0	0	0	1	0	0	1	1	0	0	0	0	0	259	0	0	0	0	1	0	1	0	1	0	1	0	0	0	0	0
c:Euglenozoa	o:Euglenida	s:Anisonema_sp.	hetero	hetero	1	0	0	0	0	0	0	1	0	0	1	0	1	161	0	2	0	0	0	0	1	1	0	0	1	0	0	0	0	0
c:Euglenozoa	o:Kinetoplastida	s:Prokinetoplastidae_X_sp.	hetero	hetero	65	12	60	29	79	111	0	54	31	111	1	0	0	41	0	0	0	0	0	1	0	0	0	1	0	0	0	1	0	0
c:Euglenozoa	o:Kinetoplastida	s:Rhynchomonas_nasuta	hetero	hetero	0	1	2	23	249	1	0	194	0	6	0	3	1	0	0	0	0	0	0	0	0	0	0	0	0	0	0	0	0	0
c:Euglenozoa	o:Diplonemea	s:Diplonemea_XX_sp.	hetero	hetero	43	18	1	1	0	0	355	0	0	0	0	0	0	0	0	0	0	1	1	0	0	0	0	0	0	0	0	0	0	0
c:Euglenozoa	o:Kinetoplastida	s:Perkinsiella-like_sp.	hetero	hetero	2	277	6	1	11	6	1	5	19	9	0	0	0	35	0	0	0	0	0	0	0	0	3	0	0	0	0	0	0	0
c:Euglenozoa	o:Kinetoplastida	s:Prokinetoplastidae_X_sp.	hetero	hetero	8	4	4	2	12	12	2	16	3	8	0	0	0	94	0	0	0	0	0	3	0	0	0	0	0	0	0	0	0	0
c:Euglenozoa	o:Kinetoplastida	s:Rhynchomonas_nasuta	hetero	hetero	0	1	1	0	6	1	0	235	0	0	1	0	0	15	1	1	0	0	0	0	0	0	0	0	0	0	0	0	0	0
c:Euglenozoa	o:Kinetoplastida	s:Rhynchomonas_nasuta	hetero	hetero	0	0	27	1	180	5	0	3	14	12	0	0	0	0	0	0	0	1	0	0	0	0	2	0	0	1	0	1	0	0
c:Euglenozoa	o:Kinetoplastida	s:Neobodo_designis	na	na	0	0	1	1	26	0	0	2	2	1	180	0	0	0	0	0	0	0	0	0	1	0	0	0	0	0	0	0	0	0
c:Euglenozoa	o:Kinetoplastida	s:Kinetoplastida_XX_sp.	na	na	1	129	0	0	0	0	0	0	90	0	1	0	0	1	0	0	0	0	0	0	0	0	0	0	0	0	0	0	0	0
c:Euglenozoa	o:Kinetoplastida	s:Neobodo_designis	hetero	hetero	0	0	0	41	0	14	0	153	0	2	0	0	0	0	0	0	0	0	1	0	0	0	0	1	0	1	0	1	0	0
c:Euglenozoa	o:Euglenida	s:Petalomonas_sphagnophila	hetero	hetero	2	158	0	0	0	0	0	0	3	0	1	0	0	0	1	0	1	0	0	8	0	0	0	0	0	0	0	0	0	0
c:Euglenozoa	o:Kinetoplastida	s:Rhynchobodo_sp.	hetero	hetero	1	0	0	12	0	0	0	4	1	0	0	0	0	1	0	0	0	0	0	0	3	0	0	0	0	0	0	0	0	0
c:Euglenozoa	o:Kinetoplastida	s:Prokinetoplastidae_X_sp.	hetero	hetero	0	0	0	0	0	0	0	0	0	0	0	0	1	58	0	0	0	0	0	0	0	0	0	0	0	1	0	0	0	0
c:Euglenozoa	o:Diplonemea	s:Diplonema_sp.	hetero	hetero	0	0	0	0	19	0	0	143	1	3	0	0	0	0	0	0	0	0	0	0	0	0	1	0	0	0	0	0	0	0
c:Euglenozoa	o:Kinetoplastida	s:Bodo_sp.	hetero	hetero	0	0	0	0	1	0	0	0	0	0	0	0	1	1	0	1	0	0	0	1	0	0	0	0	0	0	0	0	0	0
c:Euglenozoa	o:Kinetoplastida	s:Kinetoplastida_XX_sp.	hetero	hetero	1	36	1	3	0	0	0	14	3	2	1	0	0	0	0	1	1	0	0	0	0	0	0	0	1	0	0	0	0	0
c:Euglenozoa	o:Euglenida	s:Petalomonadales_X_sp.	hetero	hetero	0	1	0	0	1	1	1	1	1	0	4	1	0	4	2	4	1	0	3	0	0	0	0	3	0	0	0	0	0	0
c:Euglenozoa	o:Kinetoplastida	s:Neobodo_designis	hetero	hetero	0	0	0	0	0	0	0	36	81	1	0	0	0	5	0	0	0	0	0	0	0	0	0	0	0	0	0	0	0	0
c:Euglenozoa	o:Kinetoplastida	s:Rhynchobodo_sp.	hetero	hetero	2	3	10	0	0	0	1	14	68	0	0	0	0	1	0	0	0	0	0	0	0	0	0	0	0	0	0	0	0	0
c:Euglenozoa	o:Euglenida	s:Petalomonas_sphagnophila	hetero	hetero	0	0	0	1	0	0	0	0	0	0	71	0	0	0	0	13	0	0	0	0	0	0	0	0	0	2	0	0	0	0
c:Euglenozoa	o:Kinetoplastida	s:Rhynchobodo_sp.	hetero	hetero	0	0	0	0	2	0	0	86	0	0	0	0	0	0	0	1	0	0	0	0	0	0	0	0	0	0	0	0	0	0
c:Euglenozoa	o:Kinetoplastida	s:Perkinsiella-like_sp.	hetero	hetero	0	1	2	0	28	2	0	7	27	3	0	0	0	2	0	0	0	0	0	0	1	0	1	0	0	0	0	0	0	0
c:Euglenozoa	o:Kinetoplastida	s:Parabodo_caudatus	hetero	hetero	0	0	0	1	0	0	0	0	0	1	2	0	76	1	0	0	0	0	0	0	0	0	0	0	0	1	0	0	0	0
c:Euglenozoa	o:Kinetoplastida	s:Rhynchomonas_nasuta	hetero	hetero	1	0	1	0	3	1	0	3	68	0	0	0	0	0	0	0	0	0	0	0	0	0	0	0	0	0	0	0	0	0
c:Euglenozoa	o:Kinetoplastida	s:Parabodo_caudatus	hetero	hetero	0	0	0	0	0	0	0	0	0	0	0	0	78	0	0	0	0	1	0	0	0	0	0	0	0	0	0	1	0	0
c:Euglenozoa	o:Kinetoplastida	s:Neobodo_designis	hetero	hetero	0	0	1	0	0	0	0	0	67	0	0	0	0	0	0	0	0	0	0	0	0	1	0	0	0	0	0	0	0	0
c:Euglenozoa	o:Euglenida	s:Petalomonas_sphagnophila	hetero	hetero	0	0	0	0	3	0	0	1	0	1	0	0	1	0	0	2	1	0	0	0	0	0	0	0	2	0	0	0	0	0
c:Euglenozoa	o:Kinetoplastida	s:Bodo_sp.	hetero	hetero	1	0	0	0	0	0	0	1	0	0	0	0	0	286	0	0	0	0	0	4	0	0	0	0	0	0	0	0	0	0
c:Euglenozoa	o:Kinetoplastida	s:Ichthyobodo_sp.	hetero	hetero	2	3	0	0	1	0	0	5	1	1	0	0	0	0	0	0	0	0	0	0	0	0	0	0	0	0	0	0	0	0
c:Euglenozoa	o:Kinetoplastida	s:Neobodo_designis	hetero	hetero	0	0	1	0	0	0	0	0	0	45	2	0	1	0	0	0	0	0	0	0	0	0	0	0	0	0	0	0	0	0
c:Euglenozoa	o:Kinetoplastida	s:Rhynchobodo_sp.	hetero	hetero	26	1	0	1	0	0	1	0	3	0	0	0	0	2	0	0	0	1	0	0	0	0	0	0	0	0	0	0	0	0
c:Euglenozoa	o:Kinetoplastida	s:Bodo_saltans	hetero	hetero	0	1	0	1	0	1	0	0	0	1	0	0	0	595	0	0	0	0	0	0	0	0	0	0	0	0	0	1	1	0
c:Euglenozoa	o:Kinetoplastida	s:Prokinetoplastidae_X_sp.	hetero	hetero	0	0	0	0	3	1	0	1	0	2	0	0	0	0	0	20	0	0	0	0	0	0	0	0	0	0	0	0	0	0
c:Euglenozoa	o:Kinetoplastida	s:Bodo_sp.	hetero	hetero	0	0	0	22	0	0	0	0	0	0	0	0	0	0	0	2	0	0	0	0	1	0	0	0	0	0	0	0	0	0
c:Euglenozoa	o:Kinetoplastida	s:Rhynchobodo_sp.	hetero	hetero	0	13	0	4	0	0	0	0	0	0	0	0	0	0	0	0	0	0	0	0	0	0	0	0	0	0	0	0	0	0
c:Euglenozoa	o:Euglenida	s:Petalomonadales_X_sp.	hetero	hetero	0	0	0	0	0	0	0	11	1	0	0	0	0	0	0	0	0	0	1	0	0	0	0	0	0	0	0	0	0	0
c:Euglenozoa	o:Euglenida	s:Petalomonadales_X_sp.	hetero	hetero	0	0	0	1	0	0	0	0	0	0	0	0	0	0	0	1	0	0	0	0	0	0	0	0	0	0	0	0	0	0
c:Heterolobosea	o:Heterolobosea_X	s:Harpagon_salinus	hetero	hetero	2	9	58	14	16	1	6	63	0	0	7	0	2	71	0	0	0	5	0	0	1	0	0	0	0	0	0	0	0	0
c:Heterolobosea	o:Heterolobosea_X	s:Harpagon_salinus	hetero	hetero	0	0	0	0	3	0	0	0	0	0	0	1	75	0	0	0	0	0	0	0	0	0	1	0	0	0	0	0	0	0
c:Heterolobosea	o:Heterolobosea_X	s:Harpagon_salinus	hetero	hetero	0	0	0	7	0	41	0	0	2	0	0	0	0	0	0	0	0	0	0	0	0	0	0	0	0	0	0	0	0	0
c:Heterolobosea	o:Heterolobosea_X	s:Naegleria_sp.	hetero	hetero	0	0	0	0	0	0	0	0	1	0	1	0	0	0	0	0	0	0	0	0	0	0	0	0	0	0	0	0	0	0
c:Apicomplexa_X	o:Gregarines	s:Heliospora_longissima	parasit	parasit	0	11	1	1	596	3	1	1	1	15	0	0	0	0	0	0	0	0	0	1	0	1	0	0	0	0	0	0	1	1
c:Apicomplexa_X	o:Colpodellidae	s:Colpodellidae_XX_sp.	parasit	parasit	0	0	1	0	826	1	2	0	1	1	0	1	0	2	0	1	0	0	2	0	1	0	0	0	0	0	0	0	1	0
c:Apicomplexa_X	o:Gregarines	s:Heliospora_longissima	parasit	parasit	0	1	5	8	271	30	0	1	1	128	0	0	0	0	0	0	0	0	0	0	1	0	0	0	0	0	0	1	0	1
c:Apicomplexa_X	o:Gregarines	s:Gregarines_XX_sp.	parasit	parasit	1	301	74	0	24	7	0	10	4	1	0	0	0	1	0	0	0	0	0	0	0	0	0	0	0	0	0	0	0	0
c:Apicomplexa_X	o:Piroplasmida	s:Babesia_major	parasit	parasit	0	0	0	0	7	0	0	0	0	1	0	0	0	0	0	0	1	0	0	0	2	0	0	0	0	0	1	1	0	0
c:Apicomplexa_X	o:Gregarines	s:Monocystis_agilis	parasit	parasit	336	0	0	0	4	1	2	0	0	1	0	0	0	1	0	0	0	2	1	0	0	0	0	0	0	0	0	0	0	0
c:Apicomplexa_X	o:Colpodellidae	s:Colpodellidae_XX_sp.	parasit	parasit	0	0	0	0	1	1	0	1	0	1	0	0	1	1	0	0	0	0	0	0	0	0	0	0	0	0	1	0	0	0
c:Apicomplexa_X	o:Colpodellidae	s:Colpodella_sp.	parasit	parasit	0	0	4	92	28	0	0	0	0	13	0	0	0	0	0	0	0	0	0	0	0	0	0	0	0	0	0	0	0	0
c:Apicomplexa_X	o:Gregarines	s:Gregarines_XX_sp.	parasit	parasit	0	0	1	0	0	1	0	0	0	0	0	0	0	0	0	2	0	0	1	0	0	0	0	0	0	0	0	0	0	0
c:Apicomplexa_X	o:Gregarines	s:Gregarina_ctenocephali	parasit	parasit	0	0	0	0	0	0	0	0	0	0	0	0	0	0	0	5	0	0	0	0	0	0	0	0	0	0	1	0	0	1
c:Apicomplexa_X	o:Gregarines	s:Gregarinidae_sp.	parasit	parasit	0	0	0	0	0	0	38	0	0	0	0	1	0	0	0	0	0	0	0	0	0	0	1	1	0	0	0	0	0	0
c:Apicomplexa_X	o:Gregarines	s:Gregarines_XX_sp.	parasit	parasit	0	13	0	0	0	0	0	0	0	0	0	0	0	2	0	0	0	0	0	0	0	0	0	0	0	0	0	0	0	0
c:Perkinsida	o:Perkinsida_X	s:Perkinsida_XXX_sp.	parasit	parasit	0	0	1	3	285	1	0	0	6	1	0	0	0	0	0	0	0	0	0	0	0	0	0	0	0	0	0	0	0	1
c:Perkinsida	o:Perkinsida_X	s:Perkinsida_XXX_sp.	parasit	parasit	0	0	0	0	0	0	0	0	0	0	0	0	1	0	0	0	0	0	0	0	0	0	0	0	0	0	0	0	0	0
c:Perkinsida	o:Perkinsida_X	s:Perkinsida_XXX_sp.	parasit	parasit	0	0	0	0	0	0	0	0	0	0	0	0	1	0	0	0	0	0	0	0	0	0	0	0	0	0	0	0	0	0
c:Oomycota	o:Oomycota_X	s:Saprolegnia_parasitica	parasit	parasit	0	3	2	3	0	1	2	5	1	0	0	0	840	0	0	1	2	0	2	0	3	0	839	1749	0	232	2	0	0	0
c:Chlorophyceae	o:Sphaeropleales	s:Desmodesmus_sp.	photo	photo	36	9	2	64	182	44	0	2	2	64	502	41	23	0	1	54	23	731	29	7	0	0	1	0	15	1	1	0	2	1
c:Chlorophyceae	o:Chlamydomonadales	s:Hafniomonas_sp.	photo	photo	0	1	0	1	1	1	0	1	0	2	0	0	2	0	0	1	7	0	2	1	100	0	448	681	3	57	1	4	1	0
c:Chlorophyceae	o:Chaetophorales	s:Stigeoclonium_tenue	photo	photo	1	0	0	2	2	0	0	2	1	1	1	1	3	0	2	1	0	0	0	0	2	3	5	2	0	164	2	0	1302	1
c:Chlorophyceae	o:Chlamydomonadales	s:Chlamydomonas_sp.	photo	photo	1	1	8	74	2	0	4	71	3	0	24	5	6	0	1	0	1	0	0	0	8	13	622	9	6	24	96	0	18	0
c:Chlorophyceae	o:Chlamydomonadales	s:Chlamydomonadales_XX_sp.	photo	photo	0	0	0	0	1	0	0	1	0	1	0	0	0	0	0	0	3	0	1	0	0	0	770	0	1	0	72	0	0	0
c:Chlorophyceae	o:Sphaeropleales	s:Ankistrodesmus_gracilis	photo	photo	1	0	1	1	2	0	0	2	1	0	2	140	2	0	0	3	4	0	0	1	18	48	14	24	18	92	1	1	3	0
c:Chlorophyceae	o:Chaetophorales	s:Uronema_sp.	photo	photo	2	0	0	0	1	0	0	1	1	1	80	72	1	0	1	105	0	25	6	1	0	0	0	193	1	0	0	0	0	0
c:Chlorophyceae	o:Sphaeropleales	s:Desmodesmus_maximus	photo	photo	2	2	0	1	13	2	2	1	1	2	18	3	1	0	1	19	17	22	1	6	26	92	29	40	30	129	24	3	24	3
c:Chlorophyceae	o:Chlamydomonadales	s:Chlamydomonadales_XX_sp.	photo	photo	0	3	2	1	0	0	9	1	2	0	0	1	0	0	1	0	312	0	0	0	3	3	2	5	261	13	0	1	1	0
c:Chlorophyceae	o:Chlamydomonadales	s:Chlamydomonas_sp.	photo	photo	0	2	4	1	4	3	2	0	2	8	2	4	5	0	0	2	11	0	4	3	8	1	8	8	8	30	2	2	1	0
c:Chlorophyceae	o:Chaetophorales	s:Chaetophora_incrassata	photo	photo	0	0	0	0	1	0	0	0	0	1	0	0	0	0	0	1	2	0	0	0	0	0	0	0	2	44	1	0	523	0
c:Chlorophyceae	o:Chlamydomonadales	s:Chlamydomonadales_XX_sp.	photo	photo	1	0	0	0	0	0	0	0	0	0	0	0	0	0	0	0	0	0	0	0	0	0	0	0	0	0	1	5	0	0
c:Chlorophyceae	o:Sphaeropleales	s:Sphaeropleales__XX_sp.	photo	photo	0	0	0	0	55	0	4	111	17	0	0	0	0	82	0	0	1	0	1	0	0	0	0	0	0	0	0	1	0	0
c:Chlorophyceae	o:Chlamydomonadales	s:Spongiococcum_tetrasporum	photo	photo	0	1	0	2	1	1	0	0	0	0	1	0	0	1	0	0	0	0	0	0	1	0	1	2	1	14	0	0	6	0
c:Chlorophyceae	o:Sphaeropleales	s:Scenedesmus_sp.	photo	photo	6	0	1	2	23	3	0	0	0	16	46	0	3	2	0	2	2	80	0	0	0	0	0	0	0	0	0	0	0	0
c:Chlorophyceae	o:Sphaeropleales	s:Coelastrella_sp.	photo	photo	1	7	0	2	2	0	0	0	16	0	2	116	0	1	0	0	0	3	0	6	0	0	0	0	0	0	0	0	1	0
c:Chlorophyceae	o:Chlamydomonadales	s:Chlamydomonas_sp.	photo	photo	0	5	0	2	1	3	0	0	0	0	1	0	1	1	0	0	1	0	6	3	9	28	5	15	8	53	1	3	5	1
c:Chlorophyceae	o:Chlamydomonadales	s:Tetracystis_sarcinalis	photo	photo	0	2	2	2	1	0	5	1	0	0	0	0	5	11	0	0	143	0	0	0	0	0	0	0	116	0	0	0	0	0
c:Chlorophyceae	o:Chlamydomonadales	s:Chlamydomonadales_XX_sp.	photo	photo	1	0	0	1	0	1	0	0	0	0	0	0	1	0	0	1	1	3	0	0	0	0	0	0	1	0	0	0	2	2
c:Chlorophyceae	o:Chaetophorales	s:Uronema_gigas	photo	photo	6	2	5	1	3	5	3	4	4	5	3	10	1	0	0	1	2	1	4	0	4	6	7	12	3	17	4	1	13	1
c:Chlorophyceae	o:Sphaeropleales	s:Neochloris_vigensis	photo	photo	1	0	1	0	2	0	0	6	0	0	2	4	0	24	0	0	0	0	0	1	1	0	26	37	0	0	1	0	1	0
c:Chlorophyceae	o:Chlamydomonadales	s:Chlamydomonas_sp.	photo	photo	0	1	0	0	0	1	0	0	0	1	0	146	0	2621	0	0	1	0	0	0	0	0	1	0	0	0	0	1	0	0
c:Chlorophyceae	o:Sphaeropleales	s:Monoraphidium_sp.	photo	photo	0	1	0	1	1	0	0	0	1	0	1	0	0	0	0	0	1	4	2	0	0	0	0	1	1	2	0	1	0	0
c:Chlorophyceae	o:Sphaeropleales	s:Tetraedron_minimum	photo	photo	0	0	1	0	0	0	0	0	0	1	0	1	0	0	0	2	0	0	0	0	0	0	4	0	1	2	0	1	0	0
c:Chlorophyceae	o:Chlamydomonadales	s:Chlamydomonas_sp.	photo	photo	0	0	0	4	1	0	0	5	1	0	3	0	1	0	0	0	10	0	0	0	0	0	58	0	5	0	7	0	0	0
c:Chlorophyceae	o:Chlamydomonadales	s:Phacotus_lenticularis	photo	photo	0	0	0	0	1	0	0	1	0	0	0	0	0	7	0	0	0	0	0	1	0	0	0	0	0	0	0	0	0	0
c:Chlorophyceae	o:Chaetophorales	s:Aphanochaete_magna	photo	photo	1	0	1	0	0	0	0	0	0	0	0	0	0	614	0	0	0	0	0	0	1	0	0	0	0	0	0	0	0	0
c:Chlorophyceae	o:Chaetophorales	s:Chaetophora_incrassata	photo	photo	0	0	0	0	0	0	0	0	0	0	0	0	1	0	0	0	1	0	0	0	1	0	2	1	0	8	0	0	72	0
c:Chlorophyceae	o:Sphaeropleales	s:Planktosphaeria_gelatinosa	photo	photo	0	0	0	1	0	0	0	0	1	0	0	0	0	2	0	0	1	0	0	0	0	0	0	0	0	4	0	0	0	0
c:Chlorophyceae	o:Chlamydomonadales	s:Chlamydomonas_parkeae	photo	photo	1	0	0	0	0	0	0	0	1	0	0	0	0	0	0	0	0	0	0	0	0	0	0	0	0	0	0	0	0	0
c:Pyramimonadales	o:Pyramimonadales_X	s:Pyramimonas_sp.	photo	photo	35	14	22	16	32	43	20	24	19	21	31	85	38	0	25	32	74	14	25	34	45	3	31	28	64	36	26	47	16	25
c:Pyramimonadales	o:Pyramimonadales_X	s:Pterosperma_sp.	photo	photo	4	0	2	2	2	2	3	4	1	1	6	35	10	4	8	6	0	1	3	2	1	0	0	0	0	0	2	2	0	3
c:Trebouxiophyceae	o:Trebouxiophyceae_X	s:Choricystis_sp.	photo	photo	4	382	133	218	0	1	450	289	0	0	93	0	1	0	0	0	1	0	0	0	0	0	0	0	2	3	1	0	2	2
c:Trebouxiophyceae	o:Microthamniales	s:Myrmecia_astigmatica	photo	photo	0	1	0	1	0	1	0	0	0	0	0	0	4	0	0	0	0	0	1	0	2	0	21	0	1	1	1629	0	3	0
c:Trebouxiophyceae	o:Chlorellales	s:Oocystis_sp.	photo	photo	0	78	2	2	1	0	6	0	167	2	5	51	0	0	2	4	2	11	0	51	1	0	2	0	0	1	2	1	2	0
c:Trebouxiophyceae	o:Trebouxiophyceae_X	s:Choricystis_sp.	photo	photo	4	24	12	71	1	0	35	74	6	1	19	3	4	0	0	1	3	0	1	1	4	0	3	3	3	8	8	1	0	1
c:Trebouxiophyceae	o:Trebouxiophyceae_X	s:Choricystis_sp.	photo	photo	1	4	3	90	2	0	8	96	0	0	35	0	0	0	0	0	0	0	1	0	0	0	1	0	0	0	1	0	0	0
c:Trebouxiophyceae	o:Chlorellales	s:Oocystella_oogama	photo	photo	0	0	0	0	1	0	0	0	0	0	0	0	0	0	0	0	0	0	0	0	0	0	0	2	0	0	0	0	0	1
c:Trebouxiophyceae	o:Trebouxiophyceae_X	s:Botryococcus_braunii	photo	photo	0	0	0	1	0	0	0	3	167	0	1	0	0	0	0	0	0	0	0	0	0	1	1	0	1	2	1	1	1	0
c:Trebouxiophyceae	o:Chlorellales	s:Oocystis_ecballocystiformis	photo	photo	0	149	0	0	0	0	0	0	0	0	1	0	2	0	0	0	0	0	0	0	0	0	0	0	0	0	0	0	0	0
c:Ulvophyceae	o:Ulotrichales	s:Ulothrix_zonata	photo	photo	6	14	4	11	5	17	13	12	13	5	4	42	14	0	2	6	11	3	4	2	1334	5001	577	1531	1105	7881	40	139	18	5
c:Ulvophyceae	o:Ulotrichales	s:Eugomontia_sacculata	photo	photo	3	2	0	2	1	3	2	2	0	0	2	13	2	0	1	0	1	0	2	0	44	184	18	59	92	360	15	3	2	0
c:Ulvophyceae	o:Ulvales-relatives	s:Jaoa_prasina	photo	photo	1	0	0	1	1	0	1	0	0	1	0	0	0	26	0	0	196	0	0	10	1	0	607	0	155	0	0	0	1	0
c:Ulvophyceae	o:Ulvophyceae_X	s:Ulvophyceae_XXX_sp.	photo	photo	1	0	1	0	1	0	3	0	0	0	0	0	1	0	0	0	0	0	0	0	14	62	3	21	11	107	1	1	0	0
c:Ulvophyceae	o:Ulvales-relatives	s:Acrochaete_endozoica	photo	photo	0	0	0	0	0	0	0	0	0	0	0	0	0	1	0	0	1	0	0	0	0	0	5	1	1	0	0	0	0	0
c:Ulvophyceae	o:Ulotrichales	s:Trichosarcina_sp.	photo	photo	0	1	0	0	0	0	0	3	1	0	0	0	1	0	0	0	1	0	0	0	0	1	3	1	0	46	0	2	1	0
c:Ulvophyceae	o:Ulvales-relatives	s:Desmochloris_leptochaete	photo	photo	0	0	0	1	1	0	1	0	0	0	0	0	0	1	0	0	0	0	0	0	0	0	1	0	0	0	0	0	0	0
c:Ulvophyceae	o:Ulvales-relatives	s:Desmochloris_leptochaete	photo	photo	0	1	0	0	1	0	0	0	1	0	0	0	0	0	0	0	8	0	0	0	0	0	13	0	4	0	0	0	0	0
c:Cryptophyceae	o:Cryptophyceae_X	s:Rhodomonas_abbreviata	photo	photo	7	3	8	11	13	17	11	9	10	5	2	7884	15	0	1078	20	4	1	397	1	24	1	5	4	4	4	26	8	6	4
c:Cryptophyceae	o:Cryptophyceae_X	s:Rhodomonas_salina	photo	photo	2	4	0	8	7	8	2	4	1	0	3	3934	2	3	403	2	3	0	176	1	0	1	1	3	1	1	0	2	1	2
c:Cryptophyceae	o:Cryptophyceae_X	s:Cryptomonas_ovata	photo	photo	1	0	1	2	3	1	0	0	1	0	0	419	0	0	286	793	0	0	2	0	0	0	0	1	0	0	0	0	0	3
c:Cryptophyceae	o:Cryptophyceae_X	s:Cryptomonas_ovata	photo	photo	0	1	0	1	2	1	0	1	0	0	1	523	1	0	2	1049	0	1	2	1	6	1	0	4	2	4	1	0	3	0
c:Cryptophyceae	o:Cryptophyceae_X	s:Chroomonas_coerulea	photo	photo	0	1	0	0	0	1	0	0	0	0	1	1	1	0	0	0	0	0	0	1	0	0	0	0	1	0	0	2	1	0
c:Cryptophyceae	o:Cryptophyceae_X	s:Cryptomonadales_X_sp.	photo	photo	0	0	1	1	5	1	1	0	1	1	0	32	0	1	1	0	0	0	2	0	0	0	0	1	0	0	0	0	0	0
c:Cryptophyceae	o:Cryptophyceae_X	s:Hemiselmis_rufescens	photo	photo	0	0	1	2	2	0	0	0	1	0	1	254	1	0	36	1	0	0	17	0	0	0	1	0	0	0	0	1	0	1
c:Cryptophyceae	o:Cryptophyceae_X	s:Chroomonas_sp.	photo	photo	0	1	0	0	1	1	0	2	1	0	0	388	0	0	1	0	0	0	0	0	0	0	0	1	0	0	0	0	0	0
c:Cryptophyceae	o:Cryptophyceae_X	s:Chroomonas_sp.	photo	photo	0	0	0	0	1	0	0	0	0	0	0	31	2	7	1	3	0	0	0	0	0	0	0	0	0	0	0	0	0	0
c:Cryptophyceae	o:Cryptophyceae_X	s:Cryptomonadales_X_sp.	photo	photo	0	0	0	0	1	0	0	0	0	0	0	5	0	0	1	0	0	0	2	0	0	0	0	0	0	0	0	0	0	0
c:Cryptophyceae	o:Cryptophyceae_X	s:Cryptomonas_borealis	photo	photo	0	0	0	0	0	0	0	0	0	0	0	5	0	83	4	0	0	0	0	0	0	0	0	0	0	0	0	0	0	0
c:Cryptophyceae	o:Cryptophyceae_X	s:Chroomonas_sp.	photo	photo	0	0	1	0	0	0	0	0	0	0	0	153	0	1	0	0	0	0	1	0	0	0	0	0	1	0	0	0	0	0
c:Cryptophyceae	o:Cryptophyceae_X	s:Goniomonadales_X_sp.	photo	photo	0	0	0	0	0	0	0	0	0	0	0	1	0	0	0	0	0	0	0	0	0	0	0	0	0	0	0	0	0	0
c:Cryptophyceae	o:Cryptophyceae_X	s:Falcomonas_daucoides	photo	photo	0	0	0	0	0	0	0	0	0	0	0	0	0	1	0	0	0	0	0	0	0	0	0	0	0	0	0	0	0	0
c:Hacrobia_XX	o:Hacrobia_XXX	s:Hacrobia_XXXXX_sp.	photo	photo	20	112	2	44	3	2	56	153	41	11	0	0	1	0	0	0	0	0	0	0	0	0	3	0	0	0	0	0	0	0
c:Hacrobia_XX	o:Hacrobia_XXX	s:Hacrobia_XXXXX_sp.	photo	photo	3	0	1	0	10	261	0	2	108	3	0	0	0	2	0	0	0	0	0	1	0	0	3	1	0	0	0	0	2	2
c:Prymnesiophyceae	o:Coccolithales	s:Jomonlithus_littoralis	photo	photo	1	1	0	1	0	0	0	7	0	0	0	1	0	0	0	0	0	0	1	0	1	1	0	0	0	0	1	0	0	0
c:Katablepharidaceae	o:Katablepharidales	s:Katablepharidales_XX_sp.	photo	photo	0	0	0	2	0	0	0	0	0	0	0	0	0	2	0	0	0	0	0	0	0	0	0	0	0	1	0	0	0	0
c:Bacillariophyta	o:Bacillariophyta_X	s:Diatoma_vulgare_var._linearis	photo	photo	5	10	6	15	9	12	7	11	9	3	5	7	5	0	4	4	7	1	8	2	17543	1448	275	4788	646	5251	5261	2692	4344	2
c:Bacillariophyta	o:Bacillariophyta_X	s:Diatoma_vulgare_var._linearis	photo	photo	3	9	2	15	10	7	9	11	7	2	8	9	72	0	4	6	8	1	6	3	11757	1006	204	3228	474	3693	3426	1680	3211	5
c:Bacillariophyta	o:Bacillariophyta_X	s:Reimeria_sinuata	photo	photo	5	5	4	8	6	4	6	6	6	3	2	3	5	57	4	4	0	1	2	1	147	47	14	299	353	605	307	19	19093	3
c:Bacillariophyta	o:Bacillariophyta_X	s:Gomphonema_rosenstockianum	photo	photo	2	6	10	6	6	8	2	2	7	1	1	2	3	0	2	2	6	2	1	2	141	1743	4	2	0	5354	9215	28	384	1
c:Bacillariophyta	o:Bacillariophyta_X	s:Navicula_cryptocephala_var._veneta	photo	photo	1	12	3	6	3	3	1	1	0	9	1343	962	4	0	3	1613	5	505	144	4	3	3	2	3386	3	5	0	4	1	1
c:Bacillariophyta	o:Bacillariophyta_X	s:Navicula_sp.	photo	photo	2	1	1	1	1	3	0	2	1	1	1	1026	3	0	0	76	432	4	716	22	605	0	207	18	380	6	1	67	6	90
c:Bacillariophyta	o:Bacillariophyta_X	s:Surirella_sp.	photo	photo	2	1	2	2	6	4	1	3	2	1	285	1	1	0	4	0	220	2	4	461	5	1	0	2	221	0	2	2	1	1
c:Bacillariophyta	o:Bacillariophyta_X	s:Navicula_sp.	photo	photo	1	3	0	4	3	5	3	3	5	0	8	968	2	0	2	86	383	1	576	27	588	1	152	21	374	9	0	75	33	66
c:Bacillariophyta	o:Bacillariophyta_X	s:Fragilaria_sp.	photo	photo	1	0	6	2	10	9	1	4	6	1	0	1	3	0	1	1	2	1	2	2	1473	1	2664	2	10	1056	14	188	2	1
c:Bacillariophyta	o:Bacillariophyta_X	s:Cymbella_intermedia	photo	photo	3	2	1	2	3	2	2	3	1	4	33	78	6	0	6	54	21	15	36	4	93	866	18	94	21	1507	1063	16	178	7
c:Bacillariophyta	o:Bacillariophyta_X	s:Nitzschia_dissipata	photo	photo	1	1	1	2	2	3	2	1	0	0	0	1	2	0	0	1	0	1	0	0	344	57	1819	5	75	182	879	440	89	146
c:Bacillariophyta	o:Bacillariophyta_X	s:Raphid-pennate_X_sp.	photo	photo	0	11	0	2	1	2	3	3	1	1	0	1	2	2	0	0	1	0	1	0	1	1	2	2	0	2	0	0	0	0
c:Bacillariophyta	o:Bacillariophyta_X	s:Encyonema_caespitosum	photo	photo	1	4	0	0	2	1	0	1	1	0	0	1	1	4	0	1	1	0	0	0	1311	5	1972	3	44	66	22	325	3	3
c:Bacillariophyta	o:Bacillariophyta_X	s:Fistulifera_saprophila	photo	photo	2	3	2	2	3	3	2	3	2	1	935	1	1	0	0	1	370	7	2	45	3	0	2	19	316	5	0	0	0	1
c:Bacillariophyta	o:Bacillariophyta_X	s:Amphora_coffeaeformis	photo	photo	1	5	4	12	7	7	3	3	1	9	7	24	2	129	5	36	10	7	8	1	1011	87	33	307	53	352	318	141	236	2
c:Bacillariophyta	o:Bacillariophyta_X	s:Staurosira_construens	photo	photo	2	3	1	36	2	3	3	3	3	15	8	110	1	0	2	161	43	2	2	1	790	86	21	232	76	290	253	146	192	0
c:Bacillariophyta	o:Bacillariophyta_X	s:Neidium_affine	photo	photo	1	1	0	0	1	0	3	0	0	0	380	146	2	13	8	8	0	65	47	0	0	1	0	1	0	3	0	0	0	1
c:Bacillariophyta	o:Bacillariophyta_X	s:Navicula_reinhardtii	photo	photo	0	0	0	0	32	1	0	0	1	0	1	53	56	0	101	0	18	3	1	38	184	2	47	270	68	14	3	5	0	0
c:Bacillariophyta	o:Bacillariophyta_X	s:Gomphonema_productum	photo	photo	1	9	1	1	0	1	1	0	0	2	0	1	0	0	0	0	0	0	1	1	0	0	0	0	0	0	0	0	0	1
c:Bacillariophyta	o:Bacillariophyta_X	s:Reimeria_sinuata	photo	photo	0	2	1	3	2	2	1	2	3	0	0	1	1	0	1	1	0	1	0	1	16	3	7	24	27	65	37	2	1846	2
c:Bacillariophyta	o:Bacillariophyta_X	s:Raphid-pennate_X_sp.	photo	photo	0	2	0	0	0	1	0	0	0	1	0	0	1	9	1	0	0	0	0	0	146	1	1044	1	108	433	1	379	0	1
c:Bacillariophyta	o:Bacillariophyta_X	s:Raphid-pennate_X_sp.	photo	photo	2	4	1	1	0	2	0	0	0	0	1	0	1	0	0	1	0	0	1	0	118	53	479	2	13	798	37	182	129	1
c:Bacillariophyta	o:Bacillariophyta_X	s:Nitzschia_dissipata	photo	photo	2	1	5	5	11	4	1	3	2	10	3	11	2	2	3	9	5	0	0	1	767	74	99	210	35	234	187	127	167	4
c:Bacillariophyta	o:Bacillariophyta_X	s:Gomphonema_sp.	photo	photo	0	1	0	2	1	1	0	0	2	0	0	1	1	0	0	1	417	1	2	0	69	0	315	0	375	747	1	0	3	1
c:Bacillariophyta	o:Bacillariophyta_X	s:Tabellaria_flocculosa	photo	photo	2	0	2	2	0	3	2	2	0	0	1	1	0	0	0	0	0	0	2	0	764	70	3	229	34	260	235	152	149	1
c:Bacillariophyta	o:Bacillariophyta_X	s:Navicula_reinhardtii	photo	photo	1	1	2	2	8	3	0	0	2	3	47	77	4	203	23	60	20	24	24	3	173	30	60	177	24	140	124	29	41	4
c:Bacillariophyta	o:Bacillariophyta_X	s:Encyonema_sp.	photo	photo	0	0	1	0	0	1	0	1	0	0	0	1	0	0	0	1	4	2	0	0	19	1	1466	0	101	30	13	181	2	0
c:Bacillariophyta	o:Bacillariophyta_X	s:Cocconeis_littoralis	photo	photo	1	3	0	2	0	0	1	0	1	0	2	1	0	3	0	0	1	1	0	0	252	0	854	1	3	20	0	440	0	83
c:Bacillariophyta	o:Bacillariophyta_X	s:Raphid-pennate_X_sp.	photo	photo	1	0	4	2	51	2	0	2	5	7	0	6	5	0	5	1	61	0	0	61	813	24	64	111	52	132	103	46	63	0
c:Bacillariophyta	o:Bacillariophyta_X	s:Nitzschia_draveillensis	photo	photo	0	0	1	0	1	1	0	0	0	0	0	215	0	0	0	0	1	0	15	0	0	0	0	0	0	0	713	1	269	0
c:Bacillariophyta	o:Bacillariophyta_X	s:Cymatopleura_elliptica	photo	photo	0	0	0	1	1	35	1	1	0	0	0	5	2	0	0	1	5	1	0	0	10	0	18	621	1	1	1	3	0	1
c:Bacillariophyta	o:Bacillariophyta_X	s:Placoneis_elginensis	photo	photo	2	1	3	2	1	3	2	2	2	0	9	28	4	0	2	68	4	3	4	3	61	42	119	10	14	132	132	21	471	12
c:Bacillariophyta	o:Bacillariophyta_X	s:Amphora_libyca	photo	photo	0	0	0	1	2	3	0	1	0	1	0	8	0	0	1026	1	1	47	16	1	21	1	2	5	3	4	3	3	5	0
c:Bacillariophyta	o:Bacillariophyta_X	s:Nitzschia_dissipata	photo	photo	0	0	1	1	0	0	0	0	1	0	18	11	0	29	15	19	1	11	4	0	139	167	389	35	11	304	155	66	60	22
c:Bacillariophyta	o:Bacillariophyta_X	s:Cymbella_affinis	photo	photo	0	0	0	0	1	0	0	0	0	0	0	0	1	0	0	0	2	0	1	0	103	3	76	1	2	5	3	2	0	40
c:Bacillariophyta	o:Bacillariophyta_X	s:Reimeria_sinuata	photo	photo	1	1	1	0	1	3	1	1	0	1	1	0	2	0	0	1	82	1	2	0	91	105	131	0	76	307	463	22	27	2
c:Bacillariophyta	o:Bacillariophyta_X	s:Amphora_pediculus	photo	photo	1	1	0	0	1	2	0	0	0	0	0	1	1	0	47	0	0	641	72	0	0	0	1	0	2	0	0	0	0	2
c:Bacillariophyta	o:Bacillariophyta_X	s:Amphora_pediculus	photo	photo	11	0	0	0	0	1	0	0	0	0	0	1	1	0	415	0	18	11	188	0	0	0	0	0	15	0	0	0	0	0
c:Bacillariophyta	o:Bacillariophyta_X	s:Nitzschia_frustulum	photo	photo	0	0	0	0	24	1	0	1	0	1	1048	2	1	0	0	0	5	0	1	0	1	0	2	2	1	0	0	0	0	0
c:Bacillariophyta	o:Bacillariophyta_X	s:Nitzschia_draveillensis	photo	photo	2	0	1	1	5	5	2	1	1	0	14	94	3	3	5	7	11	6	26	0	104	7	18	43	14	49	24	10	286	5
c:Bacillariophyta	o:Bacillariophyta_X	s:Pseudostaurosira_brevistriata	photo	photo	0	1	0	2	1	1	0	1	2	2	3	120	1	24	2	82	2	0	0	0	129	10	4	40	5	52	31	26	31	0
c:Bacillariophyta	o:Bacillariophyta_X	s:Cocconeis_placentula_v.lineata	photo	photo	0	6	0	0	0	0	0	0	0	0	0	2	1	0	1	0	0	1	1	0	2	1	4	0	0	3	0	1	0	0
c:Bacillariophyta	o:Bacillariophyta_X	s:Prestauroneis_integra	photo	photo	0	1	7	1	1	1	0	2	3	0	22	46	3	0	2	42	6	11	217	3	59	9	75	58	13	25	44	19	14	9
c:Bacillariophyta	o:Bacillariophyta_X	s:Navicula_sp.	photo	photo	0	3	1	0	3	0	1	0	1	1	27	78	2	0	3	43	20	7	43	9	43	23	7	94	20	34	47	1	5	2
c:Bacillariophyta	o:Bacillariophyta_X	s:Raphid-pennate_X_sp.	photo	photo	0	0	0	0	2	1	0	0	1	0	0	1	0	1	1	60	2	1	0	0	22	0	0	12	3	10	5	5	4	2
c:Bacillariophyta	o:Bacillariophyta_X	s:Gomphonema_pumilum	photo	photo	1	4	0	0	1	1	0	0	0	0	0	0	1	1	0	0	74	0	73	18	3	0	9	1	69	12	0	1	0	0
c:Bacillariophyta	o:Bacillariophyta_X	s:Nitzschia_draveillensis	photo	photo	0	1	0	2	0	2	3	0	0	0	0	238	0	0	0	1	0	0	14	0	72	5	2	28	2	36	71	12	32	1
c:Bacillariophyta	o:Bacillariophyta_X	s:Raphid-pennate_X_sp.	photo	photo	2	3	0	0	0	0	0	0	0	0	0	0	0	0	0	0	1	0	1	0	89	1	360	0	13	72	0	97	0	0
c:Bacillariophyta	o:Bacillariophyta_X	s:Encyonema_caespitosum	photo	photo	1	2	1	0	1	0	0	1	1	0	0	1	0	1	0	1	0	0	0	1	333	0	553	0	10	18	0	80	0	1
c:Bacillariophyta	o:Bacillariophyta_X	s:Amphora_pediculus	photo	photo	0	0	2	0	7	3	1	1	5	0	20	16	0	1	76	19	24	66	21	1	133	14	101	19	32	73	27	18	34	2
c:Bacillariophyta	o:Bacillariophyta_X	s:Reimeria_sinuata	photo	photo	0	1	0	0	0	3	0	0	1	0	0	1	0	1	0	2	2	1	0	0	12	6	15	12	14	56	36	2	683	0
c:Bacillariophyta	o:Bacillariophyta_X	s:Sellaphora_bacillum	photo	photo	1	0	0	0	1	1	0	0	0	0	0	93	0	2	0	171	0	0	0	1	1	0	0	0	0	6	0	0	0	0
c:Bacillariophyta	o:Bacillariophyta_X	s:Cocconeis_placentula_v.lineata	photo	photo	0	1	0	0	3	0	0	2	0	0	8	12	1	1	1	7	5	2	4	1	38	23	68	23	8	68	75	23	156	4
c:Bacillariophyta	o:Bacillariophyta_X	s:Cocconeis_decipiens	photo	photo	0	23	2	1	1	0	0	2	0	1	35	50	2	0	32	35	15	17	21	4	24	6	53	62	3	23	35	10	4	1
c:Bacillariophyta	o:Bacillariophyta_X	s:Neidium_bisulcatum	photo	photo	3	1	0	1	4	0	0	2	2	1	14	5	2	0	1	2	4	1	3	2	3	9	6	5	1	4	4	2	1	1
c:Bacillariophyta	o:Bacillariophyta_X	s:Cocconeis_placentula_v.lineata	photo	photo	1	3	0	0	2	2	0	2	0	1	0	2	0	0	0	0	1	0	3	0	43	31	50	14	12	110	135	24	305	2
c:Bacillariophyta	o:Bacillariophyta_X	s:Placoneis_elginensis	photo	photo	2	0	0	1	1	0	0	0	0	0	0	20	1	0	0	295	0	0	1	0	0	0	0	0	0	0	0	0	0	0
c:Bacillariophyta	o:Bacillariophyta_X	s:Cyclotella_sp.	photo	photo	0	43	270	0	2	1	0	34	2	180	0	152	0	0	0	0	0	0	1	0	11	0	0	0	0	114	0	2	0	0
c:Bacillariophyta	o:Bacillariophyta_X	s:Nitzschia_acicularis	photo	photo	0	0	2	1	0	2	0	2	2	1	20	60	2	0	2	24	14	5	32	2	47	4	62	33	14	20	25	9	25	9
c:Bacillariophyta	o:Bacillariophyta_X	s:Gomphonema_sp.	photo	photo	0	1	0	1	1	3	1	0	0	0	0	1	1	0	0	3	99	1	26	6	20	6	55	2	102	114	13	44	24	1
c:Bacillariophyta	o:Bacillariophyta_X	s:Amphora_pediculus	photo	photo	0	1	0	2	0	0	0	1	1	1	30	27	1	0	73	38	0	22	11	0	19	1	60	53	0	25	8	9	8	2
c:Bacillariophyta	o:Bacillariophyta_X	s:Prestauroneis_integra	photo	photo	0	1	0	0	0	0	0	0	0	0	0	41	0	0	0	167	0	0	9	0	0	0	1	0	0	0	0	0	1	0
c:Bacillariophyta	o:Bacillariophyta_X	s:Araphid-pennate_X_sp.	photo	photo	0	0	0	17	0	7	0	0	0	0	1	338	0	0	0	20	59	1	0	0	42	6	0	15	68	10	12	7	10	0
c:Bacillariophyta	o:Bacillariophyta_X	s:Achnanthidium_minutissimum	photo	photo	0	1	0	0	0	0	0	0	0	0	0	0	0	1	0	0	16	0	1	0	94	2	399	136	18	1	0	0	33	1
c:Bacillariophyta	o:Bacillariophyta_X	s:Cymbopleura_naviculiformis	photo	photo	0	0	0	1	1	0	0	1	0	0	0	8	0	0	1	0	40	0	4	0	221	0	1	0	24	0	0	0	0	408
c:Bacillariophyta	o:Bacillariophyta_X	s:Neidium_bisulcatum	photo	photo	0	0	1	2	1	1	0	0	0	0	50	6	1	0	2	0	0	1	7	0	11	0	0	4	0	9	7	2	8	1
c:Bacillariophyta	o:Bacillariophyta_X	s:Fragilariforma_sp.	photo	photo	0	1	1	1	2	2	0	0	3	0	1	0	0	0	0	0	0	0	1	0	131	0	343	1	2	129	1	14	0	1
c:Bacillariophyta	o:Bacillariophyta_X	s:Neidium_affine	photo	photo	0	0	0	0	1	0	0	0	0	0	10	49	0	0	4	0	0	2	0	0	0	0	0	0	0	0	0	0	0	0
c:Bacillariophyta	o:Bacillariophyta_X	s:Raphid-pennate_X_sp.	photo	photo	1	0	0	1	2	0	0	2	0	2	1	5	1	1	2	8	0	2	0	2	165	21	17	60	17	44	67	21	53	0
c:Bacillariophyta	o:Bacillariophyta_X	s:Cymbella_hebridica	photo	photo	0	0	0	0	1	0	1	1	1	0	8	18	0	0	1	18	4	4	5	0	26	0	28	31	4	11	0	0	0	0
c:Bacillariophyta	o:Bacillariophyta_X	s:Amphora_pediculus	photo	photo	0	1	1	0	3	1	0	0	1	0	5	13	0	0	13	12	3	8	192	0	21	18	44	14	3	52	49	2	7	0
c:Bacillariophyta	o:Bacillariophyta_X	s:Navicula_sp.	photo	photo	1	1	0	0	0	1	0	1	1	0	5	25	0	0	0	3	8	0	14	0	14	0	1	10	9	1	1	2	0	3
c:Bacillariophyta	o:Bacillariophyta_X	s:Nitzschia_palea	photo	photo	0	0	0	0	1	1	1	1	1	1	12	35	1	0	0	12	8	5	9	0	12	11	7	26	8	40	40	5	41	1
c:Bacillariophyta	o:Bacillariophyta_X	s:Cymbella_sp.	photo	photo	1	0	1	2	0	1	0	1	0	2	16	11	2	1	0	25	1	5	1	0	6	8	22	45	1	22	34	5	59	0
c:Bacillariophyta	o:Bacillariophyta_X	s:Cymbella_hebridica	photo	photo	1	0	0	0	0	0	0	13	0	375	0	0	1	6	0	1	0	0	1	0	4	0	1	3	0	2	2	0	1	0
c:Bacillariophyta	o:Bacillariophyta_X	s:Cymbella_excisa	photo	photo	0	105	0	0	2	1	0	0	0	0	1	1	1	0	0	0	34	0	0	3	19	0	13	0	31	1	0	1	2	8
c:Bacillariophyta	o:Bacillariophyta_X	s:Raphid-pennate_X_sp.	photo	photo	0	0	0	1	4	1	1	1	1	2	7	21	1	0	1	16	19	2	19	3	76	1	7	26	23	5	1	1	0	1
c:Bacillariophyta	o:Bacillariophyta_X	s:Amphora_sp.	photo	photo	0	1	0	0	0	0	1	0	1	0	0	0	0	0	0	14	0	0	1	2	2	0	3	0	1	0	1	2	0	1
c:Bacillariophyta	o:Bacillariophyta_X	s:Cymbopleura_naviculiformis	photo	photo	1	0	1	0	0	0	0	0	1	0	1	0	0	0	0	0	0	0	0	2	2	2	1	0	1	4	5	1	2	0
c:Bacillariophyta	o:Bacillariophyta_X	s:Cocconeis_placentula	photo	photo	1	0	0	0	1	0	0	0	0	0	1	1	0	0	1	0	1	0	1	0	41	0	121	3	0	5	5	55	4	14
c:Bacillariophyta	o:Bacillariophyta_X	s:Raphid-pennate_X_sp.	photo	photo	0	0	1	0	1	0	0	0	0	0	24	33	0	0	0	35	0	8	8	0	7	3	28	72	0	6	16	3	1	1
c:Bacillariophyta	o:Bacillariophyta_X	s:Placoneis_elginensis	photo	photo	0	0	0	0	0	0	0	0	0	0	0	28	0	0	0	15	1	0	0	0	0	0	1	0	0	0	0	0	0	0
c:Bacillariophyta	o:Bacillariophyta_X	s:Fragilaria_bidens	photo	photo	0	0	46	0	106	19	0	40	138	3	0	0	0	0	0	0	0	0	0	0	1	0	0	0	0	0	0	0	0	0
c:Bacillariophyta	o:Bacillariophyta_X	s:Raphid-pennate_X_sp.	photo	photo	0	0	2	0	0	2	1	0	4	0	11	2	5	10	2	8	5	4	1	2	2	0	8	8	5	1	2	0	0	1
c:Bacillariophyta	o:Bacillariophyta_X	s:Amphora_libyca	photo	photo	0	0	0	0	0	0	0	0	0	0	2	5	0	293	0	16	0	1	0	0	0	0	0	0	0	0	1	0	0	0
c:Bacillariophyta	o:Bacillariophyta_X	s:Amphora_pediculus	photo	photo	0	1	0	1	0	0	0	0	0	0	1	1	0	272	93	9	1	29	19	0	6	0	1	0	0	3	3	2	1	1
c:Bacillariophyta	o:Bacillariophyta_X	s:Surirella_sp.	photo	photo	0	0	0	0	0	1	0	19	0	0	2	0	0	1	0	1	0	226	0	0	2	1	5	1	0	5	8	2	3	1
c:Bacillariophyta	o:Bacillariophyta_X	s:Placoneis_elginensis	photo	photo	1	3	0	1	0	1	0	1	0	0	1	5	0	487	1	7	0	0	1	0	2	5	5	0	1	5	8	1	9	1
c:Bacillariophyta	o:Bacillariophyta_X	s:Synedra_berolinensis	photo	photo	0	0	0	23	0	0	1	0	0	0	2	28	0	234	0	23	6	0	0	0	0	0	0	0	9	1	1	0	0	0
c:Bacillariophyta	o:Bacillariophyta_X	s:Nitzschia_draveillensis	photo	photo	0	0	1	0	0	0	0	0	0	0	0	5	0	0	0	0	0	3	1	0	1	0	6	0	0	2	13	2	8	1
c:Bacillariophyta	o:Bacillariophyta_X	s:Cocconeis_decipiens	photo	photo	0	6	8	0	0	0	0	0	0	0	0	1	0	12	0	11	0	0	0	0	22	1	5	6	1	7	3	4	7	0
c:Bacillariophyta	o:Bacillariophyta_X	s:Placoneis_elginensis	photo	photo	0	0	0	0	1	0	0	0	0	0	0	2	0	0	0	9	0	2	0	0	1	0	42	2	4	3	1	5	2	0
c:Bacillariophyta	o:Bacillariophyta_X	s:Sellaphora_bacillum	photo	photo	0	1	1	0	2	0	1	0	0	0	5	4	1	88	9	107	1	3	7	1	5	0	4	16	1	1	1	2	1	0
c:Bacillariophyta	o:Bacillariophyta_X	s:Polar-centric-Mediophyceae_X_sp.	photo	photo	0	1	0	1	0	0	0	0	200	0	0	0	1	2	0	0	1	0	0	0	0	0	0	0	0	0	0	0	0	0
c:Bacillariophyta	o:Bacillariophyta_X	s:Raphid-pennate_X_sp.	photo	photo	0	0	0	1	1	1	0	1	1	0	2	2	0	228	1	2	0	1	0	0	12	0	13	11	0	3	0	0	1	0
c:Bacillariophyta	o:Bacillariophyta_X	s:Nitzschia_draveillensis	photo	photo	0	0	0	0	0	0	0	0	0	0	0	67	0	0	0	0	0	0	2	0	0	0	0	0	0	0	0	0	0	0
c:Bacillariophyta	o:Bacillariophyta_X	s:Placoneis_elginensis	photo	photo	0	0	0	0	0	0	0	0	0	0	0	3	0	1	0	1	0	0	0	0	9	2	0	3	0	9	10	1	1	0
c:Bacillariophyta	o:Bacillariophyta_X	s:Nitzschia_dissipata	photo	photo	0	0	0	0	0	0	0	1	0	0	0	0	0	2	0	0	0	0	0	0	2	0	33	0	4	2	16	13	2	2
c:Bacillariophyta	o:Bacillariophyta_X	s:Raphid-pennate_X_sp.	photo	photo	1	0	0	0	0	0	0	0	0	0	0	1	0	1	1	0	0	0	6	0	0	0	13	0	0	2	0	0	0	0
c:Bacillariophyta	o:Bacillariophyta_X	s:Achnanthidium_minutissimum	photo	photo	0	1	0	0	0	0	0	0	0	0	0	0	0	1	0	0	4	0	0	0	24	0	100	31	4	1	1	0	4	0
c:Bacillariophyta	o:Bacillariophyta_X	s:Cyclotella_sp.	photo	photo	0	12	65	0	0	0	0	13	1	33	0	32	0	1	0	0	0	0	0	0	2	0	0	1	1	17	0	0	0	0
c:Bacillariophyta	o:Bacillariophyta_X	s:Raphid-pennate_X_sp.	photo	photo	0	0	0	1	3	0	0	0	0	0	9	7	1	1	0	8	4	2	2	7	16	0	25	14	9	0	1	4	0	0
c:Bacillariophyta	o:Bacillariophyta_X	s:Nitzschia_paleaformis	photo	photo	0	0	0	0	0	0	0	0	0	1	0	0	1	0	0	0	0	0	0	0	0	0	0	0	0	1	0	0	1	0
c:Bacillariophyta	o:Bacillariophyta_X	s:Cocconeis_stauroneiformis	photo	photo	0	0	0	0	1	0	0	0	0	0	0	0	0	0	1	0	0	0	0	0	3	8	0	1	0	32	20	1	12	0
c:Bacillariophyta	o:Bacillariophyta_X	s:Raphid-pennate_X_sp.	photo	photo	0	0	0	0	0	0	0	0	0	0	0	19	0	3	0	0	0	0	0	0	1	0	0	1	1	0	0	0	0	0
c:Bacillariophyta	o:Bacillariophyta_X	s:Caloneis_silicula	photo	photo	1	0	0	0	0	0	0	0	0	0	0	0	0	0	0	1	0	0	95	3	2	0	0	0	0	1	0	0	0	0
c:Bacillariophyta	o:Bacillariophyta_X	s:Nitzschia_draveillensis	photo	photo	0	0	0	0	0	0	0	0	0	0	2	19	0	1	1	2	1	0	3	0	7	3	4	7	2	2	13	1	7	0
c:Bacillariophyta	o:Bacillariophyta_X	s:Raphid-pennate_X_sp.	photo	photo	0	1	0	0	0	0	0	0	0	1	1	4	0	6	1	6	0	0	2	1	20	4	8	8	2	10	2	4	4	1
c:Bacillariophyta	o:Bacillariophyta_X	s:Cymbella_fuegensis	photo	photo	0	0	2	1	0	2	0	0	1	0	0	1	0	1	0	0	0	0	0	0	45	1	13	24	2	15	5	5	3	0
c:Bacillariophyta	o:Bacillariophyta_X	s:Cymbopleura_naviculiformis	photo	photo	1	0	0	0	0	0	0	0	1	0	0	0	0	2	0	0	31	0	46	0	2	0	0	0	26	0	0	0	0	2
c:Bacillariophyta	o:Bacillariophyta_X	s:Raphid-pennate_X_sp.	photo	photo	0	0	0	1	0	0	0	0	0	0	0	1	0	0	0	0	0	0	0	0	0	0	2	0	0	1	0	1	0	0
c:Bacillariophyta	o:Bacillariophyta_X	s:Pinnularia_viridiformis	photo	photo	0	1	0	0	1	0	0	0	0	0	0	2	1	0	0	0	0	0	0	0	0	0	0	0	0	0	0	0	0	0
c:Bacillariophyta	o:Bacillariophyta_X	s:Cymbella_hebridica	photo	photo	0	0	0	0	0	0	0	0	0	0	0	0	0	0	0	0	0	0	0	0	2	0	2	1	0	1	0	0	0	0
c:Bacillariophyta	o:Bacillariophyta_X	s:Fallacia_monoculata	photo	photo	0	0	0	0	0	0	0	0	0	0	3	2	0	0	0	2	0	2	1	0	1	0	6	12	0	3	0	0	0	0
c:Bacillariophyta	o:Bacillariophyta_X	s:Placoneis_elginensis	photo	photo	1	0	0	0	0	0	0	0	0	0	0	0	0	0	0	0	0	0	0	0	1	0	0	0	0	0	0	0	0	0
c:Bacillariophyta	o:Bacillariophyta_X	s:Nitzschia_pusilla	photo	photo	0	4	0	0	0	0	0	0	0	0	0	0	0	0	0	0	0	0	1	0	3	0	6	0	1	1	6	1	2	2
c:Bacillariophyta	o:Bacillariophyta_X	s:Cymbopleura_naviculiformis	photo	photo	0	0	0	0	0	0	0	0	0	0	0	1	0	0	0	1	1	0	0	0	1	0	3	0	1	5	2	2	1	2
c:Bacillariophyta	o:Bacillariophyta_X	s:Cocconeis_convexa	photo	photo	0	0	0	0	0	0	0	0	1	0	0	0	0	0	0	2	0	1	1	0	7	2	6	0	0	6	0	1	3	0
c:Bacillariophyta	o:Bacillariophyta_X	s:Amphora_sulcata	photo	photo	0	0	0	0	0	0	0	0	0	0	0	0	0	0	0	1	0	0	0	0	0	0	0	0	0	0	0	0	0	0
c:Bacillariophyta	o:Bacillariophyta_X	s:Pseudostaurosira_brevistriata	photo	photo	0	0	0	0	1	1	0	0	0	0	4	6	0	0	0	6	0	2	2	0	4	0	1	8	0	3	1	0	0	0
c:Bacillariophyta	o:Bacillariophyta_X	s:Nitzschia_dissipata	photo	photo	0	1	0	0	0	0	0	0	0	0	2	3	0	0	0	1	0	0	0	0	0	0	26	0	2	3	2	1	0	0
c:Bacillariophyta	o:Bacillariophyta_X	s:Amphora_libyca	photo	photo	0	0	1	0	0	0	0	0	0	1	0	0	0	0	8	0	0	2	1	0	1	0	0	3	0	4	1	0	0	0
c:Bacillariophyta	o:Bacillariophyta_X	s:Nitzschia_sp.	photo	photo	0	0	0	0	0	0	0	0	0	0	0	0	0	31	0	43	0	0	0	0	1	0	0	1	0	5	4	0	0	0
c:Bacillariophyta	o:Bacillariophyta_X	s:Raphid-pennate_X_sp.	photo	photo	0	0	0	0	0	0	0	0	0	0	0	0	0	1	0	0	0	0	0	0	1	0	0	0	0	0	0	0	0	0
c:Bacillariophyta	o:Bacillariophyta_X	s:Sellaphora_pupula	photo	photo	0	0	0	0	1	0	1	0	0	0	0	0	0	0	0	41	0	0	0	0	0	0	0	1	0	1	0	0	0	0
c:Bacillariophyta	o:Bacillariophyta_X	s:Amphora_sp.	photo	photo	0	0	0	0	0	0	0	0	0	0	0	0	0	1	0	3	0	0	0	0	0	0	0	0	0	0	0	0	0	0
c:Bacillariophyta	o:Bacillariophyta_X	s:Cymatopleura_elliptica	photo	photo	0	0	0	0	0	0	0	0	0	0	0	0	0	1	0	0	0	0	1	0	2	0	2	4	1	2	1	1	0	0
c:Bacillariophyta	o:Bacillariophyta_X	s:Nitzschia_draveillensis	photo	photo	0	0	0	0	1	0	0	0	0	0	0	6	0	5	0	0	0	0	0	0	0	0	0	0	0	0	0	0	0	0
c:Bacillariophyta	o:Bacillariophyta_X	s:Gomphonema_sp.	photo	photo	0	0	0	0	0	0	0	0	0	0	1	0	0	2	0	0	0	0	2	0	26	0	2	0	0	3	0	0	1	0
c:Bacillariophyta	o:Bacillariophyta_X	s:Placoneis_elginensis	photo	photo	0	0	0	0	0	0	0	0	0	0	0	0	0	37	0	0	0	0	0	0	0	0	0	0	0	0	0	0	0	0
c:Bacillariophyta	o:Bacillariophyta_X	s:Nitzschia_pusilla	photo	photo	0	2	0	0	0	0	0	0	0	0	1	0	0	0	1	0	0	0	0	0	0	0	0	0	0	0	0	0	0	0
c:Bacillariophyta	o:Bacillariophyta_X	s:Araphid-pennate_X_sp.	photo	photo	0	0	0	0	0	0	0	0	27	0	3	0	0	60	1	0	0	0	0	0	0	0	0	0	0	0	0	0	0	0
c:Bacillariophyta	o:Bacillariophyta_X	s:Amphora_pediculus	photo	photo	0	0	0	0	0	0	0	1	0	0	1	1	0	0	1	0	1	3	1	0	0	0	0	0	0	0	0	0	0	0
c:Bacillariophyta	o:Bacillariophyta_X	s:Amphora_libyca	photo	photo	0	0	0	0	0	0	0	0	0	0	2	0	0	0	0	0	0	0	0	0	0	0	0	0	0	0	0	0	0	0
c:Bacillariophyta	o:Bacillariophyta_X	s:Reimeria_sinuata	photo	photo	0	0	0	0	0	0	0	0	0	0	0	0	0	1	0	0	0	0	0	0	0	0	0	0	1	25	0	0	0	0
c:Bacillariophyta	o:Bacillariophyta_X	s:Punctastriata_sp.	photo	photo	0	0	0	0	0	0	0	0	0	0	0	1	0	2	0	0	9	0	0	0	0	0	0	0	13	0	0	0	0	0
c:Bacillariophyta	o:Bacillariophyta_X	s:Caloneis_silicula	photo	photo	0	0	0	0	0	0	0	0	0	0	0	0	0	0	0	0	0	0	10	0	0	0	0	0	0	0	0	0	0	0
c:Bacillariophyta	o:Bacillariophyta_X	s:Araphid-pennate_X_sp.	photo	photo	0	0	0	0	0	0	0	0	0	0	0	12	0	5	0	0	0	0	0	0	0	0	0	0	0	0	0	0	0	0
c:Bolidophyceae	o:Parmales	s:Parmales_XX_sp.	photo	photo	0	0	0	0	0	0	0	0	0	0	0	0	0	0	0	0	0	0	0	1	0	1	0	0	0	0	0	0	0	0
c:Chrysophyceae	o:Chrysophyceae_X	s:Chrysophyceae_Clade-D_X_sp.	photo	photo	2	1	2	2	1	0	3	1	4	2	1	240	3	11	1	0	4	0	1280	0	127	1	6	99	0	4470	3	3	1	0
c:Chrysophyceae	o:Chrysophyceae_X	s:Chrysophyceae_Clade-D_X_sp.	photo	photo	1	1	3	3	4	4	4	6	1	6	1	30	8	2	1	4	1	1	194	1	450	37	11	199	10	2543	134	63	89	0
c:Chrysophyceae	o:Chrysophyceae_X	s:Chrysochaete_britannica	photo	photo	2	0	3	3	1	2	0	2	0	1	3	2	0	1	0	1	6	0	1	2	0	0	26	1	171	316	992	7	0	0
c:Chrysophyceae	o:Chrysophyceae_X	s:Chrysophyceae_Clade-F_X_sp.	photo	photo	2	373	73	86	8	10	222	0	254	4	1	4	0	0	0	0	0	0	18	0	3	0	0	2	1	74	0	0	0	1
c:Chrysophyceae	o:Chrysophyceae_X	s:Spumella_sp.	photo	photo	1	1	0	0	0	0	0	0	0	0	0	0	6	6	0	0	1	860	0	0	0	1	1	0	0	1	0	0	0	137
c:Chrysophyceae	o:Chrysophyceae_X	s:Chrysophyceae_Clade-D_X_sp.	photo	photo	1	5	2	4	1	2	6	2	6	2	0	12	1	2	1	0	5	5	47	1	6	0	7	9	5	302	8	2	0	1
c:Chrysophyceae	o:Chrysophyceae_X	s:Chrysophyceae_Clade-D_X_sp.	photo	photo	1	4	1	1	1	2	0	0	3	0	0	2	2	1	1	1	0	1	17	0	16	0	0	21	1	706	0	1	0	0
c:Chrysophyceae	o:Chrysophyceae_X	s:Chrysophyceae_Clade-D_X_sp.	photo	photo	2	3	2	1	0	0	3	1	2	0	0	15	0	1	0	0	0	0	77	0	6	1	5	6	1	389	10	0	1	1
c:Chrysophyceae	o:Chrysophyceae_X	s:Ochromonas_sp.	photo	photo	0	0	1	1	1	0	2	1	1	2	0	11	1	7	0	1	0	0	43	0	19	0	1	10	1	578	0	1	0	1
c:Chrysophyceae	o:Chrysophyceae_X	s:Spumella_sp.	photo	photo	1	0	1	0	0	0	1	1	1	0	0	0	27	2	0	0	0	4	0	0	0	2	0	0	0	443	0	0	0	3
c:Chrysophyceae	o:Chrysophyceae_X	s:Chrysophyceae_Clade-F_X_sp.	photo	photo	0	0	0	1	1	0	0	0	0	0	0	0	0	0	0	0	0	3	0	0	0	0	0	0	1	1	1	0	1	0
c:Chrysophyceae	o:Chrysophyceae_X	s:Paraphysomonas_sp.	photo	photo	0	16	4	5	0	0	13	0	13	0	0	0	0	203	0	0	0	0	0	0	0	0	234	0	0	1	0	0	0	0
c:Chrysophyceae	o:Chrysophyceae_X	s:Chrysophyceae_XXX_sp.	photo	photo	0	2	1	1	1	10	0	0	2	0	0	0	1	1	1	0	1	8	13	0	3	0	7	1	0	53	4	4	9	2
c:Chrysophyceae	o:Chrysophyceae_X	s:Chrysophyceae_Clade-F_X_sp.	photo	photo	0	0	0	0	0	0	0	0	0	0	0	0	0	2	0	0	0	0	1	17	0	0	0	0	0	0	0	1	0	0
c:Chrysophyceae	o:Chrysophyceae_X	s:Chrysophyceae_Clade-F_X_sp.	photo	photo	0	0	0	0	0	0	1	0	0	0	0	0	0	4	0	0	0	0	1	0	0	0	6	0	1	0	0	0	0	1
c:Chrysophyceae	o:Chrysophyceae_X	s:Chrysophyceae_Clade-D_X_sp.	photo	photo	0	0	0	0	0	0	0	3	1	0	0	1	0	0	0	0	0	0	1	0	0	0	0	0	0	4	0	0	0	0
c:Chrysophyceae	o:Chrysophyceae_X	s:Chrysophyceae_Clade-H_X_sp.	photo	photo	0	5	2	0	2	0	2	0	1	0	6	3	1	7	0	0	1	2	8	0	1	0	1	2	0	41	2	0	1	0
c:Chrysophyceae	o:Chrysophyceae_X	s:Chrysophyceae_XXX_sp.	photo	photo	0	0	0	0	0	0	0	0	0	0	0	0	0	29	0	0	0	0	0	0	0	0	0	0	0	2	0	0	0	0
c:Chrysophyceae	o:Chrysophyceae_X	s:Chrysophyceae_Clade-F_X_sp.	photo	photo	1	4	1	2	0	0	1	1	1	1	1	1	1	0	1	2	0	7	0	1	0	1	3	2	0	7	1	0	0	1
c:Chrysophyceae	o:Chrysophyceae_X	s:Chrysophyceae_XXX_sp.	photo	photo	0	1	1	2	1	0	0	0	1	0	0	1	0	29	0	0	0	1	12	0	1	0	3	0	11	45	4	0	0	1
c:Chrysophyceae	o:Chrysophyceae_X	s:Chrysophyceae_Clade-F_X_sp.	photo	photo	0	0	0	0	1	0	0	0	0	0	1	1	0	30	0	0	0	0	0	0	0	0	1	0	0	0	0	0	0	0
c:Chrysophyceae	o:Chrysophyceae_X	s:Paraphysomonas_sp.	photo	photo	0	0	0	0	0	0	0	0	4	0	0	0	0	0	1	0	0	0	0	0	0	0	0	0	0	0	0	0	0	0
c:Chrysophyceae	o:Chrysophyceae_X	s:Hydrurus_foetidus	photo	photo	0	0	0	18	0	0	0	0	0	0	0	0	2	0	0	0	0	0	1	0	0	0	0	0	0	8	0	0	0	0
c:Chrysophyceae	o:Chrysophyceae_X	s:Paraphysomonas_sp.	photo	photo	0	0	0	0	0	0	0	0	0	0	27	0	0	0	0	0	0	0	0	0	0	0	0	0	0	1	0	0	0	0
c:Chrysophyceae	o:Chrysophyceae_X	s:Chrysophyceae_Clade-H_X_sp.	photo	photo	0	0	0	0	23	0	0	0	0	0	1	0	0	0	0	0	0	0	0	0	0	0	0	0	0	0	0	0	0	0
c:Chrysophyceae	o:Chrysophyceae_X	s:Chrysophyceae_Clade-D_X_sp.	photo	photo	0	0	0	0	0	0	0	0	1	0	0	0	0	16	0	0	2	0	0	1	0	0	0	0	0	0	0	0	0	1
c:Eustigmatophyceae	o:Eustigmatophyceae_X	s:Nannochloropsis_limnetica	photo	photo	0	0	0	0	39	2	0	0	0	2	0	0	1	1	0	0	0	0	0	0	0	0	2	2	1	0	0	1	0	0
c:Pelagophyceae	o:Sarcinochrysidales	s:Ankylochrysis_sp.	photo	photo	0	0	0	0	0	1	0	0	0	0	0	0	0	0	0	0	0	0	0	0	0	0	0	1	0	1	0	0	0	0
c:Synurophyceae	o:Synurales	s:Synurales_XX_sp.	photo	photo	329	0	0	0	0	47	2	0	0	0	1	1	2	0	0	1	0	0	0	0	0	0	0	2	0	1	1	0	0	0
c:Xanthophyceae	o:Xanthophyceae_X	s:Heterococcus_caespitosus	photo	photo	0	0	0	0	0	0	0	0	0	0	0	0	0	0	0	0	0	0	0	0	0	0	0	0	0	0	0	0	0	0
c:Xanthophyceae	o:Xanthophyceae_X	s:Botryidiopsidaceae_sp.	photo	photo	0	0	0	0	0	0	0	0	0	0	0	1	0	0	0	0	0	0	0	0	0	0	0	1	0	0	0	0	0	0
c:Xanthophyceae	o:Xanthophyceae_X	s:Heterococcus_pleurococcoides	photo	photo	1	0	0	0	0	0	0	0	0	0	0	0	0	0	0	0	0	0	0	0	0	0	0	0	0	0	0	0	0	0
c:Opisthokonta_XX	o:Opisthokonta_XXX	s:Opisthokonta_XXXXX_sp.	photo	photo	11	328	32	12	14	2	32	1	262	1	0	0	2	0	0	1	0	2	0	0	0	0	229	0	1	2	0	0	15	12
c:Opisthokonta_XX	o:Opisthokonta_XXX	s:Opisthokonta_XXXXX_sp.	photo	photo	0	1	2	0	1	0	0	0	257	1	0	0	0	0	0	1	0	0	0	0	0	0	0	0	0	0	0	0	0	0
c:Polycystinea	o:Spumellarida	s:Spumellarida-Group-I_X_sp.	photo	photo	75	0	9	103	97	1	0	2	35	5	0	0	0	1	1	0	1	0	1	0	0	0	0	0	1	0	0	1	1	3
c:Bangiophyceae	o:Bangiales	s:Bangia_atropurpurea	photo	photo	0	0	0	0	0	0	0	0	0	0	0	0	0	0	0	0	0	0	0	0	411	0	0	0	1	1	0	0	0	0
c:Florideophyceae	o:Florideophyceae_X	s:Pihiella_liagoraciphila	photo	photo	0	1	0	0	0	0	0	2	1	1	0	0	0	3	0	0	0	0	2	0	0	0	1	0	0	1	0	0	1	0
c:Stylonematophyceae	o:Porphyridiales-2	s:Chroodactylon_ornatum	photo	photo	0	0	1	1	2	0	0	0	0	0	1	0	0	0	0	0	0	1	0	1	0	0	0	0	0	0	0	0	1	0
c:Bicoecea	o:Borokales	s:Bicosoecida_sp.	photo	photo	0	3	4	1	5	8	2	6	2	5	709	10	19	0	0	7	0	0	4	0	1	2	12	18	2	5	21	4	2	1
c:Charophyceae	o:Charophyceae_X	s:Chara_imperfecta	photo	Streptophyta	10	24	5	14	8	11	12	13	6	5	8	5	17	0	1	79	7895	335	98	4907	4	2	6	4	6753	3	2	2	5	3
c:Charophyceae	o:Charophyceae_X	s:Chara_globularis	photo	Streptophyta	4	11	4	8	6	5	9	7	1	5	7	4	4	0	1	77	4732	30	106	3507	4	0	9	4	3978	1	0	3	1	2
c:Charophyceae	o:Charophyceae_X	s:Chara_globularis	photo	Streptophyta	6	6	1	5	4	7	1	2	6	2	2	0	3	9	3	14	1316	14	26	925	1	1	2	2	1108	1	0	4	2	3
c:Charophyceae	o:Charophyceae_X	s:Chara_globularis	photo	Streptophyta	2	2	0	0	3	0	0	2	0	1	1	2	1	0	1	9	619	20	13	653	1	0	0	1	528	0	1	1	1	3
c:Charophyceae	o:Charophyceae_X	s:Chara_globularis	photo	Streptophyta	0	0	1	2	5	1	0	0	1	1	2	1	2	0	1	6	439	6	4	242	2	0	2	2	355	1	0	0	3	1
c:Charophyceae	o:Charophyceae_X	s:Chara_imperfecta	photo	Streptophyta	0	2	0	1	0	0	1	0	1	2	0	0	1	0	0	0	109	5	1	65	0	0	0	1	102	0	0	0	0	0
c:Charophyceae	o:Charophyceae_X	s:Nitellopsis_obtusa	photo	Streptophyta	1	1	0	0	0	0	1	1	0	0	2	1	2	0	0	0	83	3	1	54	1	0	0	0	65	1	0	1	0	0
c:Charophyceae	o:Charophyceae_X	s:Chara_globularis	photo	Streptophyta	0	1	0	0	0	0	0	1	0	0	3	1	0	30	0	6	25	0	3	9	0	1	0	1	18	0	0	0	0	0
c:Embryophyceae	o:Embryophyceae_X	s:Potamogeton_zosteriformis	photo	Streptophyta	4	0	0	1	154	0	0	1	3	0	100	2	3	2	0	969	2	42	0	0	0	1	0	0	0	70	0	0	454	0
c:Embryophyceae	o:Embryophyceae_X	s:Zannichellia_palustris	photo	Streptophyta	2	0	0	2	1	1	0	1	0	0	0	0	1	0	1	2	1	1	0	0	1	0	1	0	0	848	0	0	2	2
c:Embryophyceae	o:Embryophyceae_X	s:Oryza_sativa	photo	Streptophyta	0	0	0	1	2	1	0	0	0	0	241	1	1	0	0	1	0	0	0	0	1	0	0	1	0	1	0	281	0	0
c:Embryophyceae	o:Embryophyceae_X	s:Brachypodium_distachyon	photo	Streptophyta	0	1	0	0	0	0	0	1	0	0	0	1	0	0	0	1	0	0	0	0	0	0	0	0	0	0	1	0	0	0
c:Embryophyceae	o:Embryophyceae_X	s:Populus_trichocarpa	photo	Streptophyta	0	5	0	0	0	6	0	1	1	0	0	0	194	0	0	0	0	0	0	0	0	0	1	350	18	203	0	2	5	1
c:Embryophyceae	o:Embryophyceae_X	s:Juniperus_formosana_var._formosana	photo	Streptophyta	0	1	0	0	0	1	2	2	0	0	2	0	4	1	0	1	0	0	3	0	0	0	2	0	0	736	0	4	1	0
c:Embryophyceae	o:Embryophyceae_X	s:Cedrus_libani	photo	Streptophyta	0	1	0	0	1	1	0	0	1	0	0	0	0	0	0	1	4	0	1	1	430	0	145	12	4	2	0	72	1	0
c:Embryophyceae	o:Embryophyceae_X	s:Ostryopsis_nobilis	photo	Streptophyta	0	266	0	0	0	0	1	0	3	0	0	1	0	0	0	0	0	0	0	0	0	0	0	7	0	1	0	0	197	0
c:Embryophyceae	o:Embryophyceae_X	s:Prunus_persica	photo	Streptophyta	0	0	0	0	0	207	0	0	0	0	0	0	2	0	0	0	0	0	1	0	0	0	1	9	0	2	0	0	236	0
c:Embryophyceae	o:Embryophyceae_X	s:Rubus_idaeus	photo	Streptophyta	0	2	0	3	0	14	0	1	0	0	0	0	0	0	0	0	0	0	0	0	1	0	9	355	1	0	0	0	14	0
c:Embryophyceae	o:Embryophyceae_X	s:Embryophyceae_XXX_sp.	photo	Streptophyta	0	1	0	0	1	0	0	1	0	0	1	0	0	0	0	0	0	0	0	0	0	0	0	0	0	0	0	0	0	0
c:Embryophyceae	o:Embryophyceae_X	s:Embryophyceae_XXX_sp.	photo	Streptophyta	95	0	0	0	1	2	0	117	0	0	0	0	0	0	0	0	0	0	0	0	1	0	1	2	0	0	0	0	0	0
c:Embryophyceae	o:Embryophyceae_X	s:Potamogeton_zosteriformis	photo	Streptophyta	0	3	0	0	10	1	10	1	1	0	10	0	5	1	0	13	1	4	0	2	1	0	1	5	2	49	0	3	30	0
c:Embryophyceae	o:Embryophyceae_X	s:Elodea_nuttallii	photo	Streptophyta	0	0	0	1	0	5	2	1	0	0	0	54	3	0	0	0	0	0	0	0	0	0	0	13	0	5	0	0	4	0
c:Embryophyceae	o:Embryophyceae_X	s:Myriophyllum_sibiricum	photo	Streptophyta	0	4	0	0	0	2	1	0	0	0	0	0	2	0	0	0	0	0	0	0	0	0	0	8	132	1	0	0	7	1
c:Embryophyceae	o:Embryophyceae_X	s:Zannichellia_palustris	photo	Streptophyta	0	1	0	0	5	0	0	1	0	0	0	0	0	4	0	6	0	0	0	0	0	0	1	0	1	66	1	0	7	2
c:Embryophyceae	o:Embryophyceae_X	s:Embryophyceae_XXX_sp.	photo	Streptophyta	33	0	13	1	5	5	1	1	1	1	3	6	1	0	1	2	0	0	2	0	1	2	8	0	0	2	17	5	0	0
c:Embryophyceae	o:Embryophyceae_X	s:Phaseolus_acutifolius	photo	Streptophyta	0	0	0	0	0	0	0	0	0	0	3	0	98	52	0	0	0	0	0	0	0	0	0	1	0	0	0	0	0	0
c:Embryophyceae	o:Embryophyceae_X	s:Phaseolus_acutifolius	photo	Streptophyta	0	0	0	0	0	0	0	0	0	0	3	0	98	0	0	0	0	0	0	0	0	0	0	1	0	0	0	0	0	0
c:Embryophyceae	o:Embryophyceae_X	s:Phaseolus_acutifolius	photo	Streptophyta	0	0	0	0	0	0	0	0	0	0	3	0	98	2	0	0	0	0	0	0	0	0	0	1	0	0	0	0	0	0
c:Embryophyceae	o:Embryophyceae_X	s:Embryophyceae_XXX_sp.	photo	Streptophyta	4	0	1	4	51	0	0	5	0	1	1	2	3	0	0	1	0	2	1	0	2	0	2	7	0	1	0	0	0	0
c:Embryophyceae	o:Embryophyceae_X	s:Brachypodium_distachyon	photo	Streptophyta	0	0	0	0	0	1	0	0	0	0	1	0	3	0	0	0	3	0	0	2	7	0	2	0	4	3	12	2	1	0
c:Embryophyceae	o:Embryophyceae_X	s:Potamogeton_zosteriformis	photo	Streptophyta	0	0	0	0	9	0	0	0	0	0	6	0	0	4	0	50	0	3	0	0	0	0	0	0	0	2	0	0	17	0
c:Embryophyceae	o:Embryophyceae_X	s:Robinia_pseudoacacia	photo	Streptophyta	2	1	0	0	0	1	0	0	0	0	0	0	2	0	0	0	0	0	0	0	0	0	0	6	0	2	0	0	2	1
c:Embryophyceae	o:Embryophyceae_X	s:Embryophyceae_XXX_sp.	photo	Streptophyta	0	0	0	0	0	68	1	0	0	0	6	0	0	0	0	0	0	0	0	0	0	0	0	1	0	0	0	5	0	0
c:Embryophyceae	o:Embryophyceae_X	s:Embryophyceae_XXX_sp.	photo	Streptophyta	7	0	61	1	0	0	0	7	0	1	0	0	0	0	0	1	0	0	0	0	0	0	0	1	0	1	0	0	0	0
c:Embryophyceae	o:Embryophyceae_X	s:Urtica_angustifolia	photo	Streptophyta	0	0	0	0	0	0	0	0	0	0	0	0	14	0	0	0	0	0	0	0	0	0	0	0	0	2	0	0	0	0
c:Zygnemophyceae	o:Zygnemophyceae_X	s:Closterium_navicula	photo	Streptophyta	222	0	103	11	0	0	383	24	0	0	0	0	1	0	0	1	0	0	0	0	0	0	0	0	1	1	0	0	0	0
c:Zygnemophyceae	o:Zygnemophyceae_X	s:Closterium_incurvum	photo	Streptophyta	144	2	65	8	2	3	265	14	6	1	2	4	2	0	0	0	5	0	13	1	4	0	14	13	2	4	0	0	0	1
																		5
																		4
