# Supplementary material for: Inventory of the benthic eukaryotic diversity in the oldest European lake
Source: Ecol Evol. 2021 Jul 30;11(16):11207–15. doi: 10.1002/ece3.7907 (PMC8366835; doi:10.1002/ece3.7907)
Supplement: Supplementary file 2 — Appendix S2 [file ECE3-11-11207-s004.xlsx]

## Sheet: Supplement_3_Dunn_pairwise
	table$comparisons	table$Z	table$P.adjusted
80	H hetero - P hetero	200485681103149	1.04e-75
84	H photo - P hetero	167936853799334	1.36e-49
23	H hetero - L hetero	159306370147554	1.94e-44
27	H photo - L hetero	13900534063776	3.14e-30
138	H hetero - P photo	12635691085509	6.71e-23
142	H photo - P photo	12501539795374	3.66e-22
90	L photo - P hetero	843744518556444	0.00162
61	H photo - L photo	680835566861164	494
42	H photo - L na	601569481447388	89600
111	H photo - P na	591562336153295	165000
51	H photo - L parasit	571851399068249	537000
148	L photo - P photo	569318412676237	623000
57	H hetero - L photo	564815747980701	811000
63	L hetero - L photo	-5544293869407	1480000
38	H hetero - L na	539861213743501	3360000
107	H hetero - P na	52967389263441	5890000
126	H photo - P parasit	516236499708489	12200000
47	H hetero - L parasit	511146651188185	16000000
122	H hetero - P parasit	454587857348038	274000000
82	H na - P hetero	41680032599944	1540000000
40	H na - L na	413346415094195	1790000000
86	L hetero - P hetero	411793109555955	1910000000
109	H na - P na	406078250263758	2450000000
49	H na - L parasit	397721030929777	3490000000
65	L na - L photo	-381695979405124	6760000000
117	L photo - P na	37168883411103	0.000100845763501551
140	H na - P photo	371277892038127	0.000102497972826351
66	L parasit - L photo	-358214855008367	0.000170389954602763
124	H na - P parasit	356783552623793	0.000179971157482999
37	H - L na	344696978491858	0.000283455990713202
106	H - P na	341362115754924	0.000320528240165728
15	H parasit - H photo	-341106857498756	0.000323544074465616
25	H na - L hetero	3393036781375	0.000345611780876874
46	H - L parasit	339242882776237	0.000346379633294472
121	H - P parasit	320230684199605	0.000681658477281455
34	H photo - L hetro	308173183009177	0.00102900075649054
79	H - P hetero	307825083948916	0.0010410978428689
29	H - L hetro	303565493639009	0.00120006936596289
132	L photo - P parasit	302599955648607	0.00123906333161061
137	H - P photo	29376143901028	0.00165374064526758
22	H - L hetero	281033822238559	0.00247447310409323
8	H hetero - H parasit	276485919862451	0.00284736853584854
30	H hetero - L hetro	274078237678489	0.00306465445896988
12	H hetero - H photo	-270808271456196	0.00338365769761827
32	H na - L hetro	26451425099322	0.00408282594138933
7	H - H parasit	260361843786759	0.00461226947265981
44	L hetero - L na	24005751661993	0.00818466423450856
113	L hetero - P na	229870195510838	0.0107609347207548
16	H - L	229462274017848	0.0108773769531493
56	H - L photo	229195268160808	0.0109541869006987
10	H na - H parasit	227872667029654	0.011341659157491
53	L hetero - L parasit	220142738879746	0.013852890916115
92	H - P hetro	20423959519021	0.0205561354896665
64	L hetro - L photo	-199326534826846	0.0231161993485043
146	L na - P photo	-197836558327326	0.0239437397100321
152	P na - P photo	-187829413033233	0.0301704695459224
59	H na - L photo	18741847096033	0.0304524854354945
39	H hetro - L na	185506384155444	0.0317935552424568
108	H hetro - P na	181020375429791	0.0351320978182851
147	L parasit - P photo	-179570812197056	0.0362704747445727
41	H parasit - L na	1791627451696	0.0365963313673863
48	H hetro - L parasit	178608287588541	0.0370429201776671
2	H - H hetro	17850180064978	0.0371291981060682
76	L na - P	-177545164392038	0.0379116715998881
1	H - H hetero	177389090073116	0.0380405990717593
118	P - P na	174210301655104	0.0407452099288572
77	L parasit - P	-172638211925448	0.0421393452244903
110	H parasit - P na	172005551204302	0.0427111757102999
21	H photo - L	17148155882502	0.043189521316416
50	H parasit - L parasit	1673319527295	0.0471322051451151
128	L hetero - P parasit	163583945039599	0.0509365965351798
88	L na - P hetero	-16256086875799	0.0520164629594515
75	L hetro - P	-159281616293081	0.0556007190655446
4	H - H na	155040636168657	0.0605220062984753
133	P - P parasit	153626013348816	0.0622372964699637
31	H hetro - L hetro	153171116585851	0.062796862892503
123	H hetro - P parasit	153100746537097	0.0628837738084638
119	P hetero - P na	152373547648898	0.0637874017490245
11	H - H photo	151981981972304	0.0642781332087247
19	H na - L	15191382614174	0.0643638488239585
17	H hetero - L	14677599260531	0.0710847232038151
101	L na - P hetro	-145396928282987	0.0729774113012686
150	P hetero - P photo	-144991157986249	0.0735415888698352
89	L parasit - P hetero	-144920758847531	0.0736398094843871
144	L hetero - P photo	144323973629494	0.0744764747079959
120	P hetro - P na	140910919557334	0.0794014410984865
102	L parasit - P hetro	-138735467739263	0.0826668189801977
97	H photo - P hetro	137238496258014	0.0849718144139317
91	P - P hetero	131301239891798	0.0945893851022205
36	L hetero - L hetro	127657312665716	0.100876497213683
60	H parasit - L photo	-127470313438874	0.101207168508014
125	H parasit - P parasit	127000989113095	0.102040553437488
81	H hetro - P hetero	126349929371479	0.103204900137292
67	H - P	124953503138091	0.105734724441567
153	P parasit - P photo	-123955912837296	0.107569252962393
100	L hetro - P hetro	-121648884721528	0.111899378502959
33	H parasit - L hetro	120969571666222	0.113197837039888
149	P - P photo	117619619039766	0.119758243243743
135	P hetro - P parasit	113227926687819	0.128758521930451
95	H na - P hetro	109726017892436	0.136263836521574
145	L hetro - P photo	-108308374224596	0.139385627256322
139	H hetro - P photo	106919713503979	0.142490424708181
74	L hetero - P	-10450997818144	0.147988427453209
73	L - P	-104508770879757	0.14799121712499
93	H hetero - P hetro	102404451114959	0.15290712573875
62	L - L photo	-0.94268272636516	0.172921605669865
71	H parasit - P	-0.937571729359703	0.174232272753776
13	H hetro - H photo	-0.929450952806023	0.176327716170775
87	L hetro - P hetero	-0.898087771933288	0.184569378807778
83	H parasit - P hetero	0.897399724782035	0.184752829681496
24	H hetro - L hetero	0.885013938990918	0.188074556756409
134	P hetero - P parasit	0.883619650073831	0.188450783942794
18	H hetro - L	0.864584106963566	0.19363354936452
105	P hetero - P hetro	-0.818650093702009	0.206493038879663
9	H hetro - H parasit	0.727782683987711	0.233373313045201
6	H hetro - H na	-0.69616562019979	0.243162557712754
151	P hetro - P photo	0.626263125265672	0.265571184322742
98	L - P hetro	-0.60720616155926	0.271857051850128
104	P - P hetro	0.599557178442828	0.274400696387224
3	H hetero - H hetro	0.579195311136812	0.281228697141135
78	L photo - P	-0.530534481902937	0.297870704021546
141	H parasit - P photo	0.51173729372437	0.304417440839516
130	L na - P parasit	-0.5025185957546	0.307651387507091
20	H parasit - L	0.455878549037051	0.324238657813887
99	L hetero - P hetro	-0.440164738978138	0.329908898092484
28	L - L hetero	-0.431312604398673	0.333120543365873
136	P na - P parasit	-0.430946656101627	0.333253579016448
129	L hetro - P parasit	-0.406470935278959	0.342198304201309
131	L parasit - P parasit	-0.403309636164048	0.343360226865711
5	H hetero - H na	-0.394999810139286	0.34642151404543
35	L - L hetro	0.386052822928727	0.349728774168618
43	L - L na	0.377425161814615	0.35292883538069
112	L - P na	0.344076534445272	0.36539436475809
69	H hetro - P	-0.342179233038521	0.366108006308101
52	L - L parasit	0.332931840857726	0.369592866843275
96	H parasit - P hetro	-0.329054485494927	0.371057252760825
14	H na - H photo	-0.324550310819349	0.372760719580932
94	H hetro - P hetro	0.315222318643228	0.376296430458319
143	L - P photo	-0.297021017870439	0.383225231451918
103	L photo - P hetro	0.28391848075683	0.388236426723358
72	H photo - P	0.241598379982103	0.404545688747213
85	L - P hetero	-0.163399987295099	0.435101756443005
58	H hetro - L photo	0.159015529017286	0.436828319558948
54	L hetro - L parasit	-0.151395524764518	0.439831859747343
26	H parasit - L hetero	0.145179924459878	0.442284407976981
127	L - P parasit	0.142809855091407	0.443220176813603
114	L hetro - P na	-0.1387731354345	0.444814711681381
70	H na - P	0.121111779311635	0.451801249658171
45	L hetro - L na	-0.0939130481779704	0.462589114351066
55	L na - L parasit	-0.0931438126947671	0.462894655603302
115	L na - P na	-0.0726816483043796	0.471029726225628
116	L parasit - P na	0.0215718730417945	0.491394735185191
68	H hetero - P	-0.0086524601599782	0.496548210882487
